# Supplementary material for: The transcription factor Zt107320 affects the dimorphic switch, growth and virulence of the fungal wheat pathogen Zymoseptoria tritici
Source: Mol Plant Pathol. 2019 Nov 8;21(1):124–38. doi: 10.1111/mpp.12886 (PMC6913241; doi:10.1111/mpp.12886)
Supplement: Supplementary file 7 — Table S2 Summary of in vitro growth data. [file MPP-21-124-s007.xlsx]

## Sheet: OD-Data
Table S2: Summary of in vitro growth data
plate	well	time [h]	Replicate	Strain.clone	Genotype	Medium	OD600	log(OD600)
P1	B2	0	P1_B2	Zt09	wt	MM	0.0409	-4.61176
P1	C2	0	P1_C2	Zt09	wt	MM + Fructose	0.0405	-4.62593
P1	D2	0	P1_D2	Zt09	wt	MM + Glucose	0.0391	-4.67669
P1	E2	0	P1_E2	Zt09	wt	MM + Xylose	0.0415	-4.59074
P1	F2	0	P1_F2	Zt09	wt	MM + Starch	0.0444	-4.4933
P1	G2	0	P1_G2	Zt09	wt	MM	0.0398	-4.65109
P1	B3	0	P1_B3	ZT356.20	∆Zt107320	MM	0.0416	-4.58727
P1	C3	0	P1_C3	ZT356.20	∆Zt107320	MM + Fructose	0.0396	-4.65836
P1	D3	0	P1_D3	ZT356.20	∆Zt107320	MM + Glucose	0.0419	-4.57691
P1	E3	0	P1_E3	ZT356.20	∆Zt107320	MM + Xylose	0.0415	-4.59074
P1	F3	0	P1_F3	ZT356.20	∆Zt107320	MM + Starch	0.0448	-4.48036
P1	G3	0	P1_G3	ZT356.20	∆Zt107320	MM	0.0423	-4.5632
P1	B4	0	P1_B4	ZT356.38	∆Zt107320	MM	0.0415	-4.59074
P1	C4	0	P1_C4	ZT356.38	∆Zt107320	MM + Fructose	0.0403	-4.63308
P1	D4	0	P1_D4	ZT356.38	∆Zt107320	MM + Glucose	0.0432	-4.53282
P1	E4	0	P1_E4	ZT356.38	∆Zt107320	MM + Xylose	0.0424	-4.55979
P1	F4	0	P1_F4	ZT356.38	∆Zt107320	MM + Starch	0.0468	-4.41735
P1	G4	0	P1_G4	ZT356.38	∆Zt107320	MM	0.0409	-4.61176
P1	B5	0	P1_B5	ZT360.5	∆Zt107320::Zt107320-eGFP	MM	0.0407	-4.61883
P1	C5	0	P1_C5	ZT360.5	∆Zt107320::Zt107320-eGFP	MM + Fructose	0.0411	-4.60472
P1	D5	0	P1_D5	ZT360.5	∆Zt107320::Zt107320-eGFP	MM + Glucose	0.0419	-4.57691
P1	E5	0	P1_E5	ZT360.5	∆Zt107320::Zt107320-eGFP	MM + Xylose	0.0412	-4.60121
P1	F5	0	P1_F5	ZT360.5	∆Zt107320::Zt107320-eGFP	MM + Starch	0.0454	-4.46116
P1	G5	0	P1_G5	ZT360.5	∆Zt107320::Zt107320-eGFP	MM	0.0427	-4.54962
P1	B6	0	P1_B6	ZT360.40	∆Zt107320::Zt107320-eGFP	MM	0.0402	-4.63666
P1	C6	0	P1_C6	ZT360.40	∆Zt107320::Zt107320-eGFP	MM + Fructose	0.0403	-4.63308
P1	D6	0	P1_D6	ZT360.40	∆Zt107320::Zt107320-eGFP	MM + Glucose	0.0411	-4.60472
P1	E6	0	P1_E6	ZT360.40	∆Zt107320::Zt107320-eGFP	MM + Xylose	0.0406	-4.62238
P1	F6	0	P1_F6	ZT360.40	∆Zt107320::Zt107320-eGFP	MM + Starch	0.0446	-4.48681
P1	G6	0	P1_G6	ZT360.40	∆Zt107320::Zt107320-eGFP	MM	0.0408	-4.61529
P1	B7	0	P1_B7	Zt09	wt	MM + Galactose	0.0406	-4.62238
P1	C7	0	P1_C7	Zt09	wt	MM + Maltose	0.0411	-4.60472
P1	D7	0	P1_D7	Zt09	wt	MM + Mannitol	0.0409	-4.61176
P1	E7	0	P1_E7	Zt09	wt	MM + Sorbitol	0.0402	-4.63666
P1	F7	0	P1_F7	Zt09	wt	MM + Sucrose	0.0407	-4.61883
P1	G7	0	P1_G7	Zt09	wt	MM + Galactose	0.0414	-4.59423
P1	B8	0	P1_B8	ZT356.20	∆Zt107320	MM + Galactose	0.0408	-4.61529
P1	C8	0	P1_C8	ZT356.20	∆Zt107320	MM + Maltose	0.0406	-4.62238
P1	D8	0	P1_D8	ZT356.20	∆Zt107320	MM + Mannitol	0.0422	-4.56661
P1	E8	0	P1_E8	ZT356.20	∆Zt107320	MM + Sorbitol	0.0407	-4.61883
P1	F8	0	P1_F8	ZT356.20	∆Zt107320	MM + Sucrose	0.0404	-4.6295
P1	G8	0	P1_G8	ZT356.20	∆Zt107320	MM + Galactose	0.0429	-4.54288
P1	B9	0	P1_B9	ZT356.38	∆Zt107320	MM + Galactose	0.0414	-4.59423
P1	C9	0	P1_C9	ZT356.38	∆Zt107320	MM + Maltose	0.0403	-4.63308
P1	D9	0	P1_D9	ZT356.38	∆Zt107320	MM + Mannitol	0.0432	-4.53282
P1	E9	0	P1_E9	ZT356.38	∆Zt107320	MM + Sorbitol	0.0404	-4.6295
P1	F9	0	P1_F9	ZT356.38	∆Zt107320	MM + Sucrose	0.0417	-4.58381
P1	G9	0	P1_G9	ZT356.38	∆Zt107320	MM + Galactose	0.0407	-4.61883
P1	B10	0	P1_B10	ZT360.5	∆Zt107320::Zt107320-eGFP	MM + Galactose	0.0422	-4.56661
P1	C10	0	P1_C10	ZT360.5	∆Zt107320::Zt107320-eGFP	MM + Maltose	0.0404	-4.6295
P1	D10	0	P1_D10	ZT360.5	∆Zt107320::Zt107320-eGFP	MM + Mannitol	0.043	-4.53952
P1	E10	0	P1_E10	ZT360.5	∆Zt107320::Zt107320-eGFP	MM + Sorbitol	0.0404	-4.6295
P1	F10	0	P1_F10	ZT360.5	∆Zt107320::Zt107320-eGFP	MM + Sucrose	0.0415	-4.59074
P1	G10	0	P1_G10	ZT360.5	∆Zt107320::Zt107320-eGFP	MM + Galactose	0.0412	-4.60121
P1	B11	0	P1_B11	ZT360.40	∆Zt107320::Zt107320-eGFP	MM + Galactose	0.0417	-4.58381
P1	D11	0	P1_D11	ZT360.40	∆Zt107320::Zt107320-eGFP	MM + Mannitol	0.0411	-4.60472
P1	E11	0	P1_E11	ZT360.40	∆Zt107320::Zt107320-eGFP	MM + Sorbitol	0.0414	-4.59423
P1	F11	0	P1_F11	ZT360.40	∆Zt107320::Zt107320-eGFP	MM + Sucrose	0.0421	-4.57004
P1	G11	0	P1_G11	ZT360.40	∆Zt107320::Zt107320-eGFP	MM + Galactose	0.0406	-4.62238
P2	B2	0	P2_B2	Zt09	wt	MM + Starch	0.0458	-4.44851
P2	C2	0	P2_C2	Zt09	wt	MM	0.0413	-4.59771
P2	D2	0	P2_D2	Zt09	wt	MM + Fructose	0.0406	-4.62238
P2	E2	0	P2_E2	Zt09	wt	MM + Glucose	0.0409	-4.61176
P2	F2	0	P2_F2	Zt09	wt	MM + Xylose	0.042	-4.57347
P2	G2	0	P2_G2	Zt09	wt	MM + Starch	0.045	-4.47393
P2	B3	0	P2_B3	ZT356.20	∆Zt107320	MM + Starch	0.0502	-4.31617
P2	C3	0	P2_C3	ZT356.20	∆Zt107320	MM	0.0411	-4.60472
P2	D3	0	P2_D3	ZT356.20	∆Zt107320	MM + Fructose	0.043	-4.53952
P2	E3	0	P2_E3	ZT356.20	∆Zt107320	MM + Glucose	0.0403	-4.63308
P2	F3	0	P2_F3	ZT356.20	∆Zt107320	MM + Xylose	0.0424	-4.55979
P2	G3	0	P2_G3	ZT356.20	∆Zt107320	MM + Starch	0.0457	-4.45166
P2	B4	0	P2_B4	ZT356.38	∆Zt107320	MM + Starch	0.0511	-4.29053
P2	C4	0	P2_C4	ZT356.38	∆Zt107320	MM	0.0415	-4.59074
P2	D4	0	P2_D4	ZT356.38	∆Zt107320	MM + Fructose	0.0454	-4.46116
P2	E4	0	P2_E4	ZT356.38	∆Zt107320	MM + Glucose	0.0406	-4.62238
P2	F4	0	P2_F4	ZT356.38	∆Zt107320	MM + Xylose	0.041	-4.60823
P2	G4	0	P2_G4	ZT356.38	∆Zt107320	MM + Starch	0.0482	-4.37482
P2	B5	0	P2_B5	ZT360.5	∆Zt107320::Zt107320-eGFP	MM + Starch	0.0464	-4.42973
P2	C5	0	P2_C5	ZT360.5	∆Zt107320::Zt107320-eGFP	MM	0.0412	-4.60121
P2	D5	0	P2_D5	ZT360.5	∆Zt107320::Zt107320-eGFP	MM + Fructose	0.0426	-4.553
P2	E5	0	P2_E5	ZT360.5	∆Zt107320::Zt107320-eGFP	MM + Glucose	0.041	-4.60823
P2	F5	0	P2_F5	ZT360.5	∆Zt107320::Zt107320-eGFP	MM + Xylose	0.0406	-4.62238
P2	G5	0	P2_G5	ZT360.5	∆Zt107320::Zt107320-eGFP	MM + Starch	0.0481	-4.37782
P2	B6	0	P2_B6	ZT360.40	∆Zt107320::Zt107320-eGFP	MM + Starch	0.0464	-4.42973
P2	C6	0	P2_C6	ZT360.40	∆Zt107320::Zt107320-eGFP	MM	0.0408	-4.61529
P2	D6	0	P2_D6	ZT360.40	∆Zt107320::Zt107320-eGFP	MM + Fructose	0.0411	-4.60472
P2	E6	0	P2_E6	ZT360.40	∆Zt107320::Zt107320-eGFP	MM + Glucose	0.0409	-4.61176
P2	F6	0	P2_F6	ZT360.40	∆Zt107320::Zt107320-eGFP	MM + Xylose	0.0407	-4.61883
P2	G6	0	P2_G6	ZT360.40	∆Zt107320::Zt107320-eGFP	MM + Starch	0.0462	-4.43596
P2	B7	0	P2_B7	Zt09	wt	MM + Sucrose	0.0416	-4.58727
P2	C7	0	P2_C7	Zt09	wt	MM + Galactose	0.0411	-4.60472
P2	D7	0	P2_D7	Zt09	wt	MM + Maltose	0.0406	-4.62238
P2	E7	0	P2_E7	Zt09	wt	MM + Mannitol	0.0417	-4.58381
P2	F7	0	P2_F7	Zt09	wt	MM + Sorbitol	0.0408	-4.61529
P2	G7	0	P2_G7	Zt09	wt	MM + Sucrose	0.0417	-4.58381
P2	B8	0	P2_B8	ZT356.20	∆Zt107320	MM + Sucrose	0.0412	-4.60121
P2	C8	0	P2_C8	ZT356.20	∆Zt107320	MM + Galactose	0.0413	-4.59771
P2	D8	0	P2_D8	ZT356.20	∆Zt107320	MM + Maltose	0.0429	-4.54288
P2	E8	0	P2_E8	ZT356.20	∆Zt107320	MM + Mannitol	0.0425	-4.55639
P2	F8	0	P2_F8	ZT356.20	∆Zt107320	MM + Sorbitol	0.0417	-4.58381
P2	G8	0	P2_G8	ZT356.20	∆Zt107320	MM + Sucrose	0.0435	-4.52284
P2	B9	0	P2_B9	ZT356.38	∆Zt107320	MM + Sucrose	0.0422	-4.56661
P2	C9	0	P2_C9	ZT356.38	∆Zt107320	MM + Galactose	0.0408	-4.61529
P2	D9	0	P2_D9	ZT356.38	∆Zt107320	MM + Maltose	0.0436	-4.51953
P2	E9	0	P2_E9	ZT356.38	∆Zt107320	MM + Mannitol	0.0427	-4.54962
P2	F9	0	P2_F9	ZT356.38	∆Zt107320	MM + Sorbitol	0.043	-4.53952
P2	G9	0	P2_G9	ZT356.38	∆Zt107320	MM + Sucrose	0.042	-4.57347
P2	B10	0	P2_B10	ZT360.5	∆Zt107320::Zt107320-eGFP	MM + Sucrose	0.0434	-4.52616
P2	C10	0	P2_C10	ZT360.5	∆Zt107320::Zt107320-eGFP	MM + Galactose	0.041	-4.60823
P2	D10	0	P2_D10	ZT360.5	∆Zt107320::Zt107320-eGFP	MM + Maltose	0.0429	-4.54288
P2	E10	0	P2_E10	ZT360.5	∆Zt107320::Zt107320-eGFP	MM + Mannitol	0.0413	-4.59771
P2	F10	0	P2_F10	ZT360.5	∆Zt107320::Zt107320-eGFP	MM + Sorbitol	0.0408	-4.61529
P2	G10	0	P2_G10	ZT360.5	∆Zt107320::Zt107320-eGFP	MM + Sucrose	0.0416	-4.58727
P2	B11	0	P2_B11	ZT360.40	∆Zt107320::Zt107320-eGFP	MM + Sucrose	0.0426	-4.553
P2	C11	0	P2_C11	ZT360.40	∆Zt107320::Zt107320-eGFP	MM + Galactose	0.041	-4.60823
P2	D11	0	P2_D11	ZT360.40	∆Zt107320::Zt107320-eGFP	MM + Maltose	0.0413	-4.59771
P2	E11	0	P2_E11	ZT360.40	∆Zt107320::Zt107320-eGFP	MM + Mannitol	0.0433	-4.52949
P2	F11	0	P2_F11	ZT360.40	∆Zt107320::Zt107320-eGFP	MM + Sorbitol	0.0438	-4.51293
P2	G11	0	P2_G11	ZT360.40	∆Zt107320::Zt107320-eGFP	MM + Sucrose	0.0408	-4.61529
P3	B2	0	P3_B2	Zt09	wt	MM + Xylose	0.0411	-4.60472
P3	C2	0	P3_C2	Zt09	wt	MM + Starch	0.0451	-4.47073
P3	D2	0	P3_D2	Zt09	wt	MM	0.0414	-4.59423
P3	E2	0	P3_E2	Zt09	wt	MM + Fructose	0.0412	-4.60121
P3	F2	0	P3_F2	Zt09	wt	MM + Glucose	0.0416	-4.58727
P3	G2	0	P3_G2	Zt09	wt	MM + Xylose	0.0394	-4.66566
P3	B3	0	P3_B3	ZT356.20	∆Zt107320	MM + Xylose	0.0431	-4.53617
P3	C3	0	P3_C3	ZT356.20	∆Zt107320	MM + Starch	0.045	-4.47393
P3	D3	0	P3_D3	ZT356.20	∆Zt107320	MM	0.0427	-4.54962
P3	E3	0	P3_E3	ZT356.20	∆Zt107320	MM + Fructose	0.04	-4.64386
P3	F3	0	P3_F3	ZT356.20	∆Zt107320	MM + Glucose	0.041	-4.60823
P3	G3	0	P3_G3	ZT356.20	∆Zt107320	MM + Xylose	0.0412	-4.60121
P3	B4	0	P3_B4	ZT356.38	∆Zt107320	MM + Xylose	0.0413	-4.59771
P3	C4	0	P3_C4	ZT356.38	∆Zt107320	MM + Starch	0.0453	-4.46435
P3	D4	0	P3_D4	ZT356.38	∆Zt107320	MM	0.0435	-4.52284
P3	E4	0	P3_E4	ZT356.38	∆Zt107320	MM + Fructose	0.0405	-4.62593
P3	F4	0	P3_F4	ZT356.38	∆Zt107320	MM + Glucose	0.0409	-4.61176
P3	G4	0	P3_G4	ZT356.38	∆Zt107320	MM + Xylose	0.0401	-4.64025
P3	B5	0	P3_B5	ZT360.5	∆Zt107320::Zt107320-eGFP	MM + Xylose	0.041	-4.60823
P3	C5	0	P3_C5	ZT360.5	∆Zt107320::Zt107320-eGFP	MM + Starch	0.0456	-4.45482
P3	D5	0	P3_D5	ZT360.5	∆Zt107320::Zt107320-eGFP	MM	0.0434	-4.52616
P3	E5	0	P3_E5	ZT360.5	∆Zt107320::Zt107320-eGFP	MM + Fructose	0.0403	-4.63308
P3	F5	0	P3_F5	ZT360.5	∆Zt107320::Zt107320-eGFP	MM + Glucose	0.041	-4.60823
P3	G5	0	P3_G5	ZT360.5	∆Zt107320::Zt107320-eGFP	MM + Xylose	0.0427	-4.54962
P3	B6	0	P3_B6	ZT360.40	∆Zt107320::Zt107320-eGFP	MM + Xylose	0.0404	-4.6295
P3	C6	0	P3_C6	ZT360.40	∆Zt107320::Zt107320-eGFP	MM + Starch	0.0478	-4.38685
P3	D6	0	P3_D6	ZT360.40	∆Zt107320::Zt107320-eGFP	MM	0.0404	-4.6295
P3	E6	0	P3_E6	ZT360.40	∆Zt107320::Zt107320-eGFP	MM + Fructose	0.0404	-4.6295
P3	F6	0	P3_F6	ZT360.40	∆Zt107320::Zt107320-eGFP	MM + Glucose	0.0407	-4.61883
P3	G6	0	P3_G6	ZT360.40	∆Zt107320::Zt107320-eGFP	MM + Xylose	0.0406	-4.62238
P3	B7	0	P3_B7	Zt09	wt	MM + Sorbitol	0.0415	-4.59074
P3	C7	0	P3_C7	Zt09	wt	MM + Sucrose	0.0428	-4.54625
P3	D7	0	P3_D7	Zt09	wt	MM + Galactose	0.0404	-4.6295
P3	E7	0	P3_E7	Zt09	wt	MM + Maltose	0.0422	-4.56661
P3	F7	0	P3_F7	Zt09	wt	MM + Mannitol	0.0421	-4.57004
P3	G7	0	P3_G7	Zt09	wt	MM + Sorbitol	0.0425	-4.55639
P3	B8	0	P3_B8	ZT356.20	∆Zt107320	MM + Sorbitol	0.0459	-4.44536
P3	C8	0	P3_C8	ZT356.20	∆Zt107320	MM + Sucrose	0.0407	-4.61883
P3	D8	0	P3_D8	ZT356.20	∆Zt107320	MM + Galactose	0.0415	-4.59074
P3	E8	0	P3_E8	ZT356.20	∆Zt107320	MM + Maltose	0.0422	-4.56661
P3	F8	0	P3_F8	ZT356.20	∆Zt107320	MM + Mannitol	0.0411	-4.60472
P3	G8	0	P3_G8	ZT356.20	∆Zt107320	MM + Sorbitol	0.0443	-4.49655
P3	B9	0	P3_B9	ZT356.38	∆Zt107320	MM + Sorbitol	0.0416	-4.58727
P3	C9	0	P3_C9	ZT356.38	∆Zt107320	MM + Sucrose	0.0404	-4.6295
P3	D9	0	P3_D9	ZT356.38	∆Zt107320	MM + Galactose	0.0439	-4.50964
P3	E9	0	P3_E9	ZT356.38	∆Zt107320	MM + Maltose	0.0411	-4.60472
P3	F9	0	P3_F9	ZT356.38	∆Zt107320	MM + Mannitol	0.0424	-4.55979
P3	G9	0	P3_G9	ZT356.38	∆Zt107320	MM + Sorbitol	0.0421	-4.57004
P3	B10	0	P3_B10	ZT360.5	∆Zt107320::Zt107320-eGFP	MM + Sorbitol	0.0429	-4.54288
P3	C10	0	P3_C10	ZT360.5	∆Zt107320::Zt107320-eGFP	MM + Sucrose	0.0407	-4.61883
P3	D10	0	P3_D10	ZT360.5	∆Zt107320::Zt107320-eGFP	MM + Galactose	0.0423	-4.5632
P3	E10	0	P3_E10	ZT360.5	∆Zt107320::Zt107320-eGFP	MM + Maltose	0.0424	-4.55979
P3	F10	0	P3_F10	ZT360.5	∆Zt107320::Zt107320-eGFP	MM + Mannitol	0.0407	-4.61883
P3	G10	0	P3_G10	ZT360.5	∆Zt107320::Zt107320-eGFP	MM + Sorbitol	0.0418	-4.58035
P3	B11	0	P3_B11	ZT360.40	∆Zt107320::Zt107320-eGFP	MM + Sorbitol	0.0421	-4.57004
P3	C11	0	P3_C11	ZT360.40	∆Zt107320::Zt107320-eGFP	MM + Sucrose	0.0407	-4.61883
P3	D11	0	P3_D11	ZT360.40	∆Zt107320::Zt107320-eGFP	MM + Galactose	0.0404	-4.6295
P3	E11	0	P3_E11	ZT360.40	∆Zt107320::Zt107320-eGFP	MM + Maltose	0.0425	-4.55639
P3	F11	0	P3_F11	ZT360.40	∆Zt107320::Zt107320-eGFP	MM + Mannitol	0.043	-4.53952
P3	G11	0	P3_G11	ZT360.40	∆Zt107320::Zt107320-eGFP	MM + Sorbitol	0.0399	-4.64747
P4	B2	0	P4_B2	Zt09	wt	MM + Glucose	0.041	-4.60823
P4	C2	0	P4_C2	Zt09	wt	MM + Xylose	0.0406	-4.62238
P4	D2	0	P4_D2	Zt09	wt	MM + Starch	0.0452	-4.46753
P4	E2	0	P4_E2	Zt09	wt	MM	0.0412	-4.60121
P4	F2	0	P4_F2	Zt09	wt	MM + Fructose	0.044	-4.50635
P4	G2	0	P4_G2	Zt09	wt	MM + Glucose	0.0399	-4.64747
P4	B3	0	P4_B3	ZT356.20	∆Zt107320	MM + Glucose	0.0421	-4.57004
P4	C3	0	P4_C3	ZT356.20	∆Zt107320	MM + Xylose	0.0404	-4.6295
P4	D3	0	P4_D3	ZT356.20	∆Zt107320	MM + Starch	0.0477	-4.38987
P4	E3	0	P4_E3	ZT356.20	∆Zt107320	MM	0.0406	-4.62238
P4	F3	0	P4_F3	ZT356.20	∆Zt107320	MM + Fructose	0.0417	-4.58381
P4	G3	0	P4_G3	ZT356.20	∆Zt107320	MM + Glucose	0.0418	-4.58035
P4	B4	0	P4_B4	ZT356.38	∆Zt107320	MM + Glucose	0.0436	-4.51953
P4	C4	0	P4_C4	ZT356.38	∆Zt107320	MM + Xylose	0.0402	-4.63666
P4	D4	0	P4_D4	ZT356.38	∆Zt107320	MM + Starch	0.0486	-4.3629
P4	E4	0	P4_E4	ZT356.38	∆Zt107320	MM	0.0415	-4.59074
P4	F4	0	P4_F4	ZT356.38	∆Zt107320	MM + Fructose	0.0407	-4.61883
P4	B5	0	P4_B5	ZT360.5	∆Zt107320::Zt107320-eGFP	MM + Glucose	0.0411	-4.60472
P4	C5	0	P4_C5	ZT360.5	∆Zt107320::Zt107320-eGFP	MM + Xylose	0.0411	-4.60472
P4	D5	0	P4_D5	ZT360.5	∆Zt107320::Zt107320-eGFP	MM + Starch	0.0482	-4.37482
P4	E5	0	P4_E5	ZT360.5	∆Zt107320::Zt107320-eGFP	MM	0.0412	-4.60121
P4	F5	0	P4_F5	ZT360.5	∆Zt107320::Zt107320-eGFP	MM + Fructose	0.0407	-4.61883
P4	G5	0	P4_G5	ZT360.5	∆Zt107320::Zt107320-eGFP	MM + Glucose	0.0427	-4.54962
P4	B6	0	P4_B6	ZT360.40	∆Zt107320::Zt107320-eGFP	MM + Glucose	0.0406	-4.62238
P4	C6	0	P4_C6	ZT360.40	∆Zt107320::Zt107320-eGFP	MM + Xylose	0.0412	-4.60121
P4	D6	0	P4_D6	ZT360.40	∆Zt107320::Zt107320-eGFP	MM + Starch	0.0459	-4.44536
P4	E6	0	P4_E6	ZT360.40	∆Zt107320::Zt107320-eGFP	MM	0.0402	-4.63666
P4	F6	0	P4_F6	ZT360.40	∆Zt107320::Zt107320-eGFP	MM + Fructose	0.0421	-4.57004
P4	G6	0	P4_G6	ZT360.40	∆Zt107320::Zt107320-eGFP	MM + Glucose	0.0409	-4.61176
P4	C7	0	P4_C7	Zt09	wt	MM + Sorbitol	0.0412	-4.60121
P4	D7	0	P4_D7	Zt09	wt	MM + Sucrose	0.0409	-4.61176
P4	E7	0	P4_E7	Zt09	wt	MM + Galactose	0.0409	-4.61176
P4	F7	0	P4_F7	Zt09	wt	MM + Maltose	0.0406	-4.62238
P4	G7	0	P4_G7	Zt09	wt	MM + Mannitol	0.0423	-4.5632
P4	B8	0	P4_B8	ZT356.20	∆Zt107320	MM + Mannitol	0.0413	-4.59771
P4	C8	0	P4_C8	ZT356.20	∆Zt107320	MM + Sorbitol	0.0414	-4.59423
P4	D8	0	P4_D8	ZT356.20	∆Zt107320	MM + Sucrose	0.0431	-4.53617
P4	E8	0	P4_E8	ZT356.20	∆Zt107320	MM + Galactose	0.042	-4.57347
P4	F8	0	P4_F8	ZT356.20	∆Zt107320	MM + Maltose	0.042	-4.57347
P4	G8	0	P4_G8	ZT356.20	∆Zt107320	MM + Mannitol	0.043	-4.53952
P4	B9	0	P4_B9	ZT356.38	∆Zt107320	MM + Mannitol	0.0423	-4.5632
P4	C9	0	P4_C9	ZT356.38	∆Zt107320	MM + Sorbitol	0.0404	-4.6295
P4	D9	0	P4_D9	ZT356.38	∆Zt107320	MM + Sucrose	0.0433	-4.52949
P4	E9	0	P4_E9	ZT356.38	∆Zt107320	MM + Galactose	0.0423	-4.5632
P4	F9	0	P4_F9	ZT356.38	∆Zt107320	MM + Maltose	0.043	-4.53952
P4	G9	0	P4_G9	ZT356.38	∆Zt107320	MM + Mannitol	0.0421	-4.57004
P4	B10	0	P4_B10	ZT360.5	∆Zt107320::Zt107320-eGFP	MM + Mannitol	0.0426	-4.553
P4	C10	0	P4_C10	ZT360.5	∆Zt107320::Zt107320-eGFP	MM + Sorbitol	0.0406	-4.62238
P4	D10	0	P4_D10	ZT360.5	∆Zt107320::Zt107320-eGFP	MM + Sucrose	0.0428	-4.54625
P4	E10	0	P4_E10	ZT360.5	∆Zt107320::Zt107320-eGFP	MM + Galactose	0.0405	-4.62593
P4	F10	0	P4_F10	ZT360.5	∆Zt107320::Zt107320-eGFP	MM + Maltose	0.0405	-4.62593
P4	G10	0	P4_G10	ZT360.5	∆Zt107320::Zt107320-eGFP	MM + Mannitol	0.0415	-4.59074
P4	B11	0	P4_B11	ZT360.40	∆Zt107320::Zt107320-eGFP	MM + Mannitol	0.042	-4.57347
P4	C11	0	P4_C11	ZT360.40	∆Zt107320::Zt107320-eGFP	MM + Sorbitol	0.0414	-4.59423
P4	D11	0	P4_D11	ZT360.40	∆Zt107320::Zt107320-eGFP	MM + Sucrose	0.0422	-4.56661
P4	E11	0	P4_E11	ZT360.40	∆Zt107320::Zt107320-eGFP	MM + Galactose	0.0397	-4.65472
P4	F11	0	P4_F11	ZT360.40	∆Zt107320::Zt107320-eGFP	MM + Maltose	0.0436	-4.51953
P4	G11	0	P4_G11	ZT360.40	∆Zt107320::Zt107320-eGFP	MM + Mannitol	0.0407	-4.61883
P5	B2	0	P5_B2	Zt09	wt	MM + Fructose	0.0424	-4.55979
P5	C2	0	P5_C2	Zt09	wt	MM + Glucose	0.0406	-4.62238
P5	D2	0	P5_D2	Zt09	wt	MM + Xylose	0.0409	-4.61176
P5	E2	0	P5_E2	Zt09	wt	MM + Starch	0.0466	-4.42353
P5	F2	0	P5_F2	Zt09	wt	MM	0.043	-4.53952
P5	G2	0	P5_G2	Zt09	wt	MM + Fructose	0.0408	-4.61529
P5	B3	0	P5_B3	ZT356.20	∆Zt107320	MM + Fructose	0.0421	-4.57004
P5	C3	0	P5_C3	ZT356.20	∆Zt107320	MM + Glucose	0.0404	-4.6295
P5	D3	0	P5_D3	ZT356.20	∆Zt107320	MM + Xylose	0.0425	-4.55639
P5	E3	0	P5_E3	ZT356.20	∆Zt107320	MM + Starch	0.0448	-4.48036
P5	F3	0	P5_F3	ZT356.20	∆Zt107320	MM	0.0413	-4.59771
P5	G3	0	P5_G3	ZT356.20	∆Zt107320	MM + Fructose	0.0422	-4.56661
P5	B4	0	P5_B4	ZT356.38	∆Zt107320	MM + Fructose	0.0416	-4.58727
P5	C4	0	P5_C4	ZT356.38	∆Zt107320	MM + Glucose	0.041	-4.60823
P5	D4	0	P5_D4	ZT356.38	∆Zt107320	MM + Xylose	0.0431	-4.53617
P5	E4	0	P5_E4	ZT356.38	∆Zt107320	MM + Starch	0.0457	-4.45166
P5	F4	0	P5_F4	ZT356.38	∆Zt107320	MM	0.0429	-4.54288
P5	G4	0	P5_G4	ZT356.38	∆Zt107320	MM + Fructose	0.0417	-4.58381
P5	B5	0	P5_B5	ZT360.5	∆Zt107320::Zt107320-eGFP	MM + Fructose	0.0414	-4.59423
P5	C5	0	P5_C5	ZT360.5	∆Zt107320::Zt107320-eGFP	MM + Glucose	0.0403	-4.63308
P5	D5	0	P5_D5	ZT360.5	∆Zt107320::Zt107320-eGFP	MM + Xylose	0.043	-4.53952
P5	E5	0	P5_E5	ZT360.5	∆Zt107320::Zt107320-eGFP	MM + Starch	0.0458	-4.44851
P5	F5	0	P5_F5	ZT360.5	∆Zt107320::Zt107320-eGFP	MM	0.0413	-4.59771
P5	G5	0	P5_G5	ZT360.5	∆Zt107320::Zt107320-eGFP	MM + Fructose	0.0437	-4.51622
P5	B6	0	P5_B6	ZT360.40	∆Zt107320::Zt107320-eGFP	MM + Fructose	0.041	-4.60823
P5	C6	0	P5_C6	ZT360.40	∆Zt107320::Zt107320-eGFP	MM + Glucose	0.0407	-4.61883
P5	D6	0	P5_D6	ZT360.40	∆Zt107320::Zt107320-eGFP	MM + Xylose	0.0408	-4.61529
P5	E6	0	P5_E6	ZT360.40	∆Zt107320::Zt107320-eGFP	MM + Starch	0.0448	-4.48036
P5	F6	0	P5_F6	ZT360.40	∆Zt107320::Zt107320-eGFP	MM	0.0407	-4.61883
P5	G6	0	P5_G6	ZT360.40	∆Zt107320::Zt107320-eGFP	MM + Fructose	0.0411	-4.60472
P5	B7	0	P5_B7	Zt09	wt	MM + Maltose	0.0411	-4.60472
P5	C7	0	P5_C7	Zt09	wt	MM + Mannitol	0.0408	-4.61529
P5	D7	0	P5_D7	Zt09	wt	MM + Sorbitol	0.0419	-4.57691
P5	E7	0	P5_E7	Zt09	wt	MM + Sucrose	0.0407	-4.61883
P5	F7	0	P5_F7	Zt09	wt	MM + Galactose	0.0418	-4.58035
P5	G7	0	P5_G7	Zt09	wt	MM + Maltose	0.0411	-4.60472
P5	B8	0	P5_B8	ZT356.20	∆Zt107320	MM + Maltose	0.0418	-4.58035
P5	C8	0	P5_C8	ZT356.20	∆Zt107320	MM + Mannitol	0.0408	-4.61529
P5	D8	0	P5_D8	ZT356.20	∆Zt107320	MM + Sorbitol	0.043	-4.53952
P5	E8	0	P5_E8	ZT356.20	∆Zt107320	MM + Sucrose	0.0404	-4.6295
P5	F8	0	P5_F8	ZT356.20	∆Zt107320	MM + Galactose	0.0416	-4.58727
P5	G8	0	P5_G8	ZT356.20	∆Zt107320	MM + Maltose	0.0431	-4.53617
P5	B9	0	P5_B9	ZT356.38	∆Zt107320	MM + Maltose	0.0427	-4.54962
P5	C9	0	P5_C9	ZT356.38	∆Zt107320	MM + Mannitol	0.0415	-4.59074
P5	D9	0	P5_D9	ZT356.38	∆Zt107320	MM + Sorbitol	0.0441	-4.50308
P5	E9	0	P5_E9	ZT356.38	∆Zt107320	MM + Sucrose	0.0407	-4.61883
P5	F9	0	P5_F9	ZT356.38	∆Zt107320	MM + Galactose	0.0415	-4.59074
P5	G9	0	P5_G9	ZT356.38	∆Zt107320	MM + Maltose	0.0415	-4.59074
P5	B10	0	P5_B10	ZT360.5	∆Zt107320::Zt107320-eGFP	MM + Maltose	0.0426	-4.553
P5	C10	0	P5_C10	ZT360.5	∆Zt107320::Zt107320-eGFP	MM + Mannitol	0.042	-4.57347
P5	D10	0	P5_D10	ZT360.5	∆Zt107320::Zt107320-eGFP	MM + Sorbitol	0.0438	-4.51293
P5	E10	0	P5_E10	ZT360.5	∆Zt107320::Zt107320-eGFP	MM + Sucrose	0.041	-4.60823
P5	F10	0	P5_F10	ZT360.5	∆Zt107320::Zt107320-eGFP	MM + Galactose	0.0424	-4.55979
P5	G10	0	P5_G10	ZT360.5	∆Zt107320::Zt107320-eGFP	MM + Maltose	0.0422	-4.56661
P5	B11	0	P5_B11	ZT360.40	∆Zt107320::Zt107320-eGFP	MM + Maltose	0.0422	-4.56661
P5	C11	0	P5_C11	ZT360.40	∆Zt107320::Zt107320-eGFP	MM + Mannitol	0.0409	-4.61176
P5	D11	0	P5_D11	ZT360.40	∆Zt107320::Zt107320-eGFP	MM + Sorbitol	0.0413	-4.59771
P5	E11	0	P5_E11	ZT360.40	∆Zt107320::Zt107320-eGFP	MM + Sucrose	0.0407	-4.61883
P5	F11	0	P5_F11	ZT360.40	∆Zt107320::Zt107320-eGFP	MM + Galactose	0.0417	-4.58381
P5	G11	0	P5_G11	ZT360.40	∆Zt107320::Zt107320-eGFP	MM + Maltose	0.0405	-4.62593
P6	B2	0	P6_B2	Zt09	wt	MM	0.0418	-4.58035
P6	C2	0	P6_C2	Zt09	wt	MM + Fructose	0.0406	-4.62238
P6	D2	0	P6_D2	Zt09	wt	MM + Glucose	0.0403	-4.63308
P6	E2	0	P6_E2	Zt09	wt	MM + Xylose	0.0416	-4.58727
P6	F2	0	P6_F2	Zt09	wt	MM + Starch	0.0479	-4.38383
P6	G2	0	P6_G2	Zt09	wt	MM	0.0403	-4.63308
P6	B3	0	P6_B3	ZT356.20	∆Zt107320	MM	0.0429	-4.54288
P6	C3	0	P6_C3	ZT356.20	∆Zt107320	MM + Fructose	0.0401	-4.64025
P6	D3	0	P6_D3	ZT356.20	∆Zt107320	MM + Glucose	0.0421	-4.57004
P6	E3	0	P6_E3	ZT356.20	∆Zt107320	MM + Xylose	0.0405	-4.62593
P6	F3	0	P6_F3	ZT356.20	∆Zt107320	MM + Starch	0.0456	-4.45482
P6	G3	0	P6_G3	ZT356.20	∆Zt107320	MM	0.0415	-4.59074
P6	B4	0	P6_B4	ZT356.38	∆Zt107320	MM	0.0413	-4.59771
P6	C4	0	P6_C4	ZT356.38	∆Zt107320	MM + Fructose	0.0405	-4.62593
P6	D4	0	P6_D4	ZT356.38	∆Zt107320	MM + Glucose	0.0419	-4.57691
P6	E4	0	P6_E4	ZT356.38	∆Zt107320	MM + Xylose	0.041	-4.60823
P6	F4	0	P6_F4	ZT356.38	∆Zt107320	MM + Starch	0.0467	-4.42043
P6	G4	0	P6_G4	ZT356.38	∆Zt107320	MM	0.0413	-4.59771
P6	B5	0	P6_B5	ZT360.5	∆Zt107320::Zt107320-eGFP	MM	0.0403	-4.63308
P6	C5	0	P6_C5	ZT360.5	∆Zt107320::Zt107320-eGFP	MM + Fructose	0.0412	-4.60121
P6	D5	0	P6_D5	ZT360.5	∆Zt107320::Zt107320-eGFP	MM + Glucose	0.0424	-4.55979
P6	E5	0	P6_E5	ZT360.5	∆Zt107320::Zt107320-eGFP	MM + Xylose	0.0414	-4.59423
P6	F5	0	P6_F5	ZT360.5	∆Zt107320::Zt107320-eGFP	MM + Starch	0.0455	-4.45799
P6	G5	0	P6_G5	ZT360.5	∆Zt107320::Zt107320-eGFP	MM	0.0426	-4.553
P6	B6	0	P6_B6	ZT360.40	∆Zt107320::Zt107320-eGFP	MM	0.0404	-4.6295
P6	C6	0	P6_C6	ZT360.40	∆Zt107320::Zt107320-eGFP	MM + Fructose	0.0408	-4.61529
P6	D6	0	P6_D6	ZT360.40	∆Zt107320::Zt107320-eGFP	MM + Glucose	0.0403	-4.63308
P6	E6	0	P6_E6	ZT360.40	∆Zt107320::Zt107320-eGFP	MM + Xylose	0.0403	-4.63308
P6	F6	0	P6_F6	ZT360.40	∆Zt107320::Zt107320-eGFP	MM + Starch	0.0453	-4.46435
P6	G6	0	P6_G6	ZT360.40	∆Zt107320::Zt107320-eGFP	MM	0.0411	-4.60472
P6	B7	0	P6_B7	Zt09	wt	MM + Galactose	0.0405	-4.62593
P6	C7	0	P6_C7	Zt09	wt	MM + Maltose	0.0409	-4.61176
P6	D7	0	P6_D7	Zt09	wt	MM + Mannitol	0.0417	-4.58381
P6	E7	0	P6_E7	Zt09	wt	MM + Sorbitol	0.0408	-4.61529
P6	F7	0	P6_F7	Zt09	wt	MM + Sucrose	0.0415	-4.59074
P6	G7	0	P6_G7	Zt09	wt	MM + Galactose	0.0403	-4.63308
P6	B8	0	P6_B8	ZT356.20	∆Zt107320	MM + Galactose	0.0415	-4.59074
P6	C8	0	P6_C8	ZT356.20	∆Zt107320	MM + Maltose	0.0406	-4.62238
P6	D8	0	P6_D8	ZT356.20	∆Zt107320	MM + Mannitol	0.0431	-4.53617
P6	E8	0	P6_E8	ZT356.20	∆Zt107320	MM + Sorbitol	0.0413	-4.59771
P6	F8	0	P6_F8	ZT356.20	∆Zt107320	MM + Sucrose	0.041	-4.60823
P6	G8	0	P6_G8	ZT356.20	∆Zt107320	MM + Galactose	0.0425	-4.55639
P6	B9	0	P6_B9	ZT356.38	∆Zt107320	MM + Galactose	0.0421	-4.57004
P6	C9	0	P6_C9	ZT356.38	∆Zt107320	MM + Maltose	0.0408	-4.61529
P6	D9	0	P6_D9	ZT356.38	∆Zt107320	MM + Mannitol	0.0438	-4.51293
P6	E9	0	P6_E9	ZT356.38	∆Zt107320	MM + Sorbitol	0.0414	-4.59423
P6	F9	0	P6_F9	ZT356.38	∆Zt107320	MM + Sucrose	0.0412	-4.60121
P6	G9	0	P6_G9	ZT356.38	∆Zt107320	MM + Galactose	0.0406	-4.62238
P6	B10	0	P6_B10	ZT360.5	∆Zt107320::Zt107320-eGFP	MM + Galactose	0.0432	-4.53282
P6	C10	0	P6_C10	ZT360.5	∆Zt107320::Zt107320-eGFP	MM + Maltose	0.0408	-4.61529
P6	D10	0	P6_D10	ZT360.5	∆Zt107320::Zt107320-eGFP	MM + Mannitol	0.043	-4.53952
P6	E10	0	P6_E10	ZT360.5	∆Zt107320::Zt107320-eGFP	MM + Sorbitol	0.0411	-4.60472
P6	F10	0	P6_F10	ZT360.5	∆Zt107320::Zt107320-eGFP	MM + Sucrose	0.0422	-4.56661
P6	G10	0	P6_G10	ZT360.5	∆Zt107320::Zt107320-eGFP	MM + Galactose	0.0417	-4.58381
P6	B11	0	P6_B11	ZT360.40	∆Zt107320::Zt107320-eGFP	MM + Galactose	0.0431	-4.53617
P6	C11	0	P6_C11	ZT360.40	∆Zt107320::Zt107320-eGFP	MM + Maltose	0.0406	-4.62238
P6	D11	0	P6_D11	ZT360.40	∆Zt107320::Zt107320-eGFP	MM + Mannitol	0.0413	-4.59771
P6	E11	0	P6_E11	ZT360.40	∆Zt107320::Zt107320-eGFP	MM + Sorbitol	0.0412	-4.60121
P6	F11	0	P6_F11	ZT360.40	∆Zt107320::Zt107320-eGFP	MM + Sucrose	0.0416	-4.58727
P6	G11	0	P6_G11	ZT360.40	∆Zt107320::Zt107320-eGFP	MM + Galactose	0.0403	-4.63308
P7	B2	0	P7_B2	Zt09	wt	MM + Starch	0.0458	-4.44851
P7	C2	0	P7_C2	Zt09	wt	MM	0.0408	-4.61529
P7	D2	0	P7_D2	Zt09	wt	MM + Fructose	0.0401	-4.64025
P7	E2	0	P7_E2	Zt09	wt	MM + Glucose	0.0412	-4.60121
P7	F2	0	P7_F2	Zt09	wt	MM + Xylose	0.0427	-4.54962
P7	G2	0	P7_G2	Zt09	wt	MM + Starch	0.0445	-4.49005
P7	B3	0	P7_B3	ZT356.20	∆Zt107320	MM + Starch	0.0463	-4.43284
P7	C3	0	P7_C3	ZT356.20	∆Zt107320	MM	0.0401	-4.64025
P7	D3	0	P7_D3	ZT356.20	∆Zt107320	MM + Fructose	0.0423	-4.5632
P7	E3	0	P7_E3	ZT356.20	∆Zt107320	MM + Glucose	0.0397	-4.65472
P7	F3	0	P7_F3	ZT356.20	∆Zt107320	MM + Xylose	0.0406	-4.62238
P7	G3	0	P7_G3	ZT356.20	∆Zt107320	MM + Starch	0.0477	-4.38987
P7	B4	0	P7_B4	ZT356.38	∆Zt107320	MM + Starch	0.0459	-4.44536
P7	C4	0	P7_C4	ZT356.38	∆Zt107320	MM	0.0408	-4.61529
P7	D4	0	P7_D4	ZT356.38	∆Zt107320	MM + Fructose	0.0432	-4.53282
P7	E4	0	P7_E4	ZT356.38	∆Zt107320	MM + Glucose	0.0408	-4.61529
P7	F4	0	P7_F4	ZT356.38	∆Zt107320	MM + Xylose	0.0425	-4.55639
P7	G4	0	P7_G4	ZT356.38	∆Zt107320	MM + Starch	0.0457	-4.45166
P7	B5	0	P7_B5	ZT360.5	∆Zt107320::Zt107320-eGFP	MM + Starch	0.0452	-4.46753
P7	C5	0	P7_C5	ZT360.5	∆Zt107320::Zt107320-eGFP	MM	0.0408	-4.61529
P7	D5	0	P7_D5	ZT360.5	∆Zt107320::Zt107320-eGFP	MM + Fructose	0.0422	-4.56661
P7	E5	0	P7_E5	ZT360.5	∆Zt107320::Zt107320-eGFP	MM + Glucose	0.0406	-4.62238
P7	F5	0	P7_F5	ZT360.5	∆Zt107320::Zt107320-eGFP	MM + Xylose	0.0405	-4.62593
P7	G5	0	P7_G5	ZT360.5	∆Zt107320::Zt107320-eGFP	MM + Starch	0.0476	-4.39289
P7	B6	0	P7_B6	ZT360.40	∆Zt107320::Zt107320-eGFP	MM + Starch	0.0458	-4.44851
P7	C6	0	P7_C6	ZT360.40	∆Zt107320::Zt107320-eGFP	MM	0.0402	-4.63666
P7	D6	0	P7_D6	ZT360.40	∆Zt107320::Zt107320-eGFP	MM + Fructose	0.0408	-4.61529
P7	E6	0	P7_E6	ZT360.40	∆Zt107320::Zt107320-eGFP	MM + Glucose	0.0401	-4.64025
P7	F6	0	P7_F6	ZT360.40	∆Zt107320::Zt107320-eGFP	MM + Xylose	0.0409	-4.61176
P7	G6	0	P7_G6	ZT360.40	∆Zt107320::Zt107320-eGFP	MM + Starch	0.0459	-4.44536
P7	B7	0	P7_B7	Zt09	wt	MM + Sucrose	0.041	-4.60823
P7	C7	0	P7_C7	Zt09	wt	MM + Galactose	0.041	-4.60823
P7	D7	0	P7_D7	Zt09	wt	MM + Maltose	0.0411	-4.60472
P7	E7	0	P7_E7	Zt09	wt	MM + Mannitol	0.041	-4.60823
P7	F7	0	P7_F7	Zt09	wt	MM + Sorbitol	0.0417	-4.58381
P7	G7	0	P7_G7	Zt09	wt	MM + Sucrose	0.0419	-4.57691
P7	B8	0	P7_B8	ZT356.20	∆Zt107320	MM + Sucrose	0.0411	-4.60472
P7	C8	0	P7_C8	ZT356.20	∆Zt107320	MM + Galactose	0.041	-4.60823
P7	D8	0	P7_D8	ZT356.20	∆Zt107320	MM + Maltose	0.0426	-4.553
P7	E8	0	P7_E8	ZT356.20	∆Zt107320	MM + Mannitol	0.0411	-4.60472
P7	F8	0	P7_F8	ZT356.20	∆Zt107320	MM + Sorbitol	0.0411	-4.60472
P7	G8	0	P7_G8	ZT356.20	∆Zt107320	MM + Sucrose	0.0433	-4.52949
P7	B9	0	P7_B9	ZT356.38	∆Zt107320	MM + Sucrose	0.0411	-4.60472
P7	C9	0	P7_C9	ZT356.38	∆Zt107320	MM + Galactose	0.0404	-4.6295
P7	D9	0	P7_D9	ZT356.38	∆Zt107320	MM + Maltose	0.0433	-4.52949
P7	E9	0	P7_E9	ZT356.38	∆Zt107320	MM + Mannitol	0.041	-4.60823
P7	F9	0	P7_F9	ZT356.38	∆Zt107320	MM + Sorbitol	0.0423	-4.5632
P7	G9	0	P7_G9	ZT356.38	∆Zt107320	MM + Sucrose	0.0412	-4.60121
P7	B10	0	P7_B10	ZT360.5	∆Zt107320::Zt107320-eGFP	MM + Sucrose	0.0418	-4.58035
P7	C10	0	P7_C10	ZT360.5	∆Zt107320::Zt107320-eGFP	MM + Galactose	0.0407	-4.61883
P7	D10	0	P7_D10	ZT360.5	∆Zt107320::Zt107320-eGFP	MM + Maltose	0.043	-4.53952
P7	E10	0	P7_E10	ZT360.5	∆Zt107320::Zt107320-eGFP	MM + Mannitol	0.0411	-4.60472
P7	F10	0	P7_F10	ZT360.5	∆Zt107320::Zt107320-eGFP	MM + Sorbitol	0.0423	-4.5632
P7	G10	0	P7_G10	ZT360.5	∆Zt107320::Zt107320-eGFP	MM + Sucrose	0.0422	-4.56661
P7	B11	0	P7_B11	ZT360.40	∆Zt107320::Zt107320-eGFP	MM + Sucrose	0.0411	-4.60472
P7	C11	0	P7_C11	ZT360.40	∆Zt107320::Zt107320-eGFP	MM + Galactose	0.0406	-4.62238
P7	D11	0	P7_D11	ZT360.40	∆Zt107320::Zt107320-eGFP	MM + Maltose	0.0407	-4.61883
P7	E11	0	P7_E11	ZT360.40	∆Zt107320::Zt107320-eGFP	MM + Mannitol	0.0416	-4.58727
P7	F11	0	P7_F11	ZT360.40	∆Zt107320::Zt107320-eGFP	MM + Sorbitol	0.0431	-4.53617
P7	G11	0	P7_G11	ZT360.40	∆Zt107320::Zt107320-eGFP	MM + Sucrose	0.0401	-4.64025
P8	B2	0	P8_B2	Zt09	wt	MM + Xylose	0.0409	-4.61176
P8	C2	0	P8_C2	Zt09	wt	MM + Starch	0.0449	-4.47714
P8	D2	0	P8_D2	Zt09	wt	MM	0.0406	-4.62238
P8	E2	0	P8_E2	Zt09	wt	MM + Fructose	0.0423	-4.5632
P8	F2	0	P8_F2	Zt09	wt	MM + Glucose	0.0424	-4.55979
P8	G2	0	P8_G2	Zt09	wt	MM + Xylose	0.04	-4.64386
P8	B3	0	P8_B3	ZT356.20	∆Zt107320	MM + Xylose	0.0411	-4.60472
P8	C3	0	P8_C3	ZT356.20	∆Zt107320	MM + Starch	0.0445	-4.49005
P8	D3	0	P8_D3	ZT356.20	∆Zt107320	MM	0.0425	-4.55639
P8	E3	0	P8_E3	ZT356.20	∆Zt107320	MM + Fructose	0.0396	-4.65836
P8	F3	0	P8_F3	ZT356.20	∆Zt107320	MM + Glucose	0.0412	-4.60121
P8	G3	0	P8_G3	ZT356.20	∆Zt107320	MM + Xylose	0.0415	-4.59074
P8	B4	0	P8_B4	ZT356.38	∆Zt107320	MM + Xylose	0.0413	-4.59771
P8	C4	0	P8_C4	ZT356.38	∆Zt107320	MM + Starch	0.0454	-4.46116
P8	D4	0	P8_D4	ZT356.38	∆Zt107320	MM	0.0435	-4.52284
P8	E4	0	P8_E4	ZT356.38	∆Zt107320	MM + Fructose	0.0419	-4.57691
P8	F4	0	P8_F4	ZT356.38	∆Zt107320	MM + Glucose	0.0433	-4.52949
P8	G4	0	P8_G4	ZT356.38	∆Zt107320	MM + Xylose	0.0413	-4.59771
P8	B5	0	P8_B5	ZT360.5	∆Zt107320::Zt107320-eGFP	MM + Xylose	0.0406	-4.62238
P8	C5	0	P8_C5	ZT360.5	∆Zt107320::Zt107320-eGFP	MM + Starch	0.0451	-4.47073
P8	D5	0	P8_D5	ZT360.5	∆Zt107320::Zt107320-eGFP	MM	0.0427	-4.54962
P8	E5	0	P8_E5	ZT360.5	∆Zt107320::Zt107320-eGFP	MM + Fructose	0.0412	-4.60121
P8	F5	0	P8_F5	ZT360.5	∆Zt107320::Zt107320-eGFP	MM + Glucose	0.041	-4.60823
P8	G5	0	P8_G5	ZT360.5	∆Zt107320::Zt107320-eGFP	MM + Xylose	0.0433	-4.52949
P8	B6	0	P8_B6	ZT360.40	∆Zt107320::Zt107320-eGFP	MM + Xylose	0.0406	-4.62238
P8	C6	0	P8_C6	ZT360.40	∆Zt107320::Zt107320-eGFP	MM + Starch	0.0463	-4.43284
P8	D6	0	P8_D6	ZT360.40	∆Zt107320::Zt107320-eGFP	MM	0.0412	-4.60121
P8	E6	0	P8_E6	ZT360.40	∆Zt107320::Zt107320-eGFP	MM + Fructose	0.042	-4.57347
P8	F6	0	P8_F6	ZT360.40	∆Zt107320::Zt107320-eGFP	MM + Glucose	0.0417	-4.58381
P8	G6	0	P8_G6	ZT360.40	∆Zt107320::Zt107320-eGFP	MM + Xylose	0.0417	-4.58381
P8	B7	0	P8_B7	Zt09	wt	MM + Sorbitol	0.0407	-4.61883
P8	C7	0	P8_C7	Zt09	wt	MM + Sucrose	0.0413	-4.59771
P8	D7	0	P8_D7	Zt09	wt	MM + Galactose	0.0412	-4.60121
P8	E7	0	P8_E7	Zt09	wt	MM + Maltose	0.0408	-4.61529
P8	F7	0	P8_F7	Zt09	wt	MM + Mannitol	0.0417	-4.58381
P8	G7	0	P8_G7	Zt09	wt	MM + Sorbitol	0.0421	-4.57004
P8	B8	0	P8_B8	ZT356.20	∆Zt107320	MM + Sorbitol	0.0409	-4.61176
P8	C8	0	P8_C8	ZT356.20	∆Zt107320	MM + Sucrose	0.0411	-4.60472
P8	D8	0	P8_D8	ZT356.20	∆Zt107320	MM + Galactose	0.043	-4.53952
P8	E8	0	P8_E8	ZT356.20	∆Zt107320	MM + Maltose	0.041	-4.60823
P8	F8	0	P8_F8	ZT356.20	∆Zt107320	MM + Mannitol	0.0417	-4.58381
P8	G8	0	P8_G8	ZT356.20	∆Zt107320	MM + Sorbitol	0.0434	-4.52616
P8	B9	0	P8_B9	ZT356.38	∆Zt107320	MM + Sorbitol	0.042	-4.57347
P8	C9	0	P8_C9	ZT356.38	∆Zt107320	MM + Sucrose	0.0402	-4.63666
P8	D9	0	P8_D9	ZT356.38	∆Zt107320	MM + Galactose	0.0434	-4.52616
P8	E9	0	P8_E9	ZT356.38	∆Zt107320	MM + Maltose	0.0407	-4.61883
P8	F9	0	P8_F9	ZT356.38	∆Zt107320	MM + Mannitol	0.0427	-4.54962
P8	G9	0	P8_G9	ZT356.38	∆Zt107320	MM + Sorbitol	0.0414	-4.59423
P8	B10	0	P8_B10	ZT360.5	∆Zt107320::Zt107320-eGFP	MM + Sorbitol	0.0429	-4.54288
P8	C10	0	P8_C10	ZT360.5	∆Zt107320::Zt107320-eGFP	MM + Sucrose	0.0404	-4.6295
P8	D10	0	P8_D10	ZT360.5	∆Zt107320::Zt107320-eGFP	MM + Galactose	0.0429	-4.54288
P8	E10	0	P8_E10	ZT360.5	∆Zt107320::Zt107320-eGFP	MM + Maltose	0.0404	-4.6295
P8	F10	0	P8_F10	ZT360.5	∆Zt107320::Zt107320-eGFP	MM + Mannitol	0.042	-4.57347
P8	G10	0	P8_G10	ZT360.5	∆Zt107320::Zt107320-eGFP	MM + Sorbitol	0.0423	-4.5632
P8	B11	0	P8_B11	ZT360.40	∆Zt107320::Zt107320-eGFP	MM + Sorbitol	0.0413	-4.59771
P8	C11	0	P8_C11	ZT360.40	∆Zt107320::Zt107320-eGFP	MM + Sucrose	0.0407	-4.61883
P8	D11	0	P8_D11	ZT360.40	∆Zt107320::Zt107320-eGFP	MM + Galactose	0.0403	-4.63308
P8	E11	0	P8_E11	ZT360.40	∆Zt107320::Zt107320-eGFP	MM + Maltose	0.0411	-4.60472
P8	F11	0	P8_F11	ZT360.40	∆Zt107320::Zt107320-eGFP	MM + Mannitol	0.0429	-4.54288
P8	G11	0	P8_G11	ZT360.40	∆Zt107320::Zt107320-eGFP	MM + Sorbitol	0.0404	-4.6295
P4	B2	24	P4_B2	Zt09	wt	MM + Glucose	0.0431	-4.53617
P4	C2	24	P4_C2	Zt09	wt	MM + Xylose	0.0409	-4.61176
P4	D2	24	P4_D2	Zt09	wt	MM + Starch	0.0469	-4.41427
P4	E2	24	P4_E2	Zt09	wt	MM	0.0412	-4.60121
P4	F2	24	P4_F2	Zt09	wt	MM + Fructose	0.045	-4.47393
P4	G2	24	P4_G2	Zt09	wt	MM + Glucose	0.0421	-4.57004
P4	B3	24	P4_B3	ZT356.20	∆Zt107320	MM + Glucose	0.0441	-4.50308
P4	C3	24	P4_C3	ZT356.20	∆Zt107320	MM + Xylose	0.0413	-4.59771
P4	D3	24	P4_D3	ZT356.20	∆Zt107320	MM + Starch	0.0484	-4.36885
P4	E3	24	P4_E3	ZT356.20	∆Zt107320	MM	0.0404	-4.6295
P4	F3	24	P4_F3	ZT356.20	∆Zt107320	MM + Fructose	0.0426	-4.553
P4	G3	24	P4_G3	ZT356.20	∆Zt107320	MM + Glucose	0.0433	-4.52949
P4	B4	24	P4_B4	ZT356.38	∆Zt107320	MM + Glucose	0.0458	-4.44851
P4	C4	24	P4_C4	ZT356.38	∆Zt107320	MM + Xylose	0.0407	-4.61883
P4	D4	24	P4_D4	ZT356.38	∆Zt107320	MM + Starch	0.0493	-4.34227
P4	E4	24	P4_E4	ZT356.38	∆Zt107320	MM	0.0417	-4.58381
P4	F4	24	P4_F4	ZT356.38	∆Zt107320	MM + Fructose	0.0415	-4.59074
P4	B5	24	P4_B5	ZT360.5	∆Zt107320::Zt107320-eGFP	MM + Glucose	0.0432	-4.53282
P4	C5	24	P4_C5	ZT360.5	∆Zt107320::Zt107320-eGFP	MM + Xylose	0.0414	-4.59423
P4	D5	24	P4_D5	ZT360.5	∆Zt107320::Zt107320-eGFP	MM + Starch	0.0492	-4.3452
P4	E5	24	P4_E5	ZT360.5	∆Zt107320::Zt107320-eGFP	MM	0.0409	-4.61176
P4	F5	24	P4_F5	ZT360.5	∆Zt107320::Zt107320-eGFP	MM + Fructose	0.0416	-4.58727
P4	G5	24	P4_G5	ZT360.5	∆Zt107320::Zt107320-eGFP	MM + Glucose	0.0444	-4.4933
P4	B6	24	P4_B6	ZT360.40	∆Zt107320::Zt107320-eGFP	MM + Glucose	0.0424	-4.55979
P4	C6	24	P4_C6	ZT360.40	∆Zt107320::Zt107320-eGFP	MM + Xylose	0.0416	-4.58727
P4	D6	24	P4_D6	ZT360.40	∆Zt107320::Zt107320-eGFP	MM + Starch	0.0467	-4.42043
P4	E6	24	P4_E6	ZT360.40	∆Zt107320::Zt107320-eGFP	MM	0.0401	-4.64025
P4	F6	24	P4_F6	ZT360.40	∆Zt107320::Zt107320-eGFP	MM + Fructose	0.0431	-4.53617
P4	G6	24	P4_G6	ZT360.40	∆Zt107320::Zt107320-eGFP	MM + Glucose	0.0429	-4.54288
P4	C7	24	P4_C7	Zt09	wt	MM + Sorbitol	0.0424	-4.55979
P4	D7	24	P4_D7	Zt09	wt	MM + Sucrose	0.0429	-4.54288
P4	E7	24	P4_E7	Zt09	wt	MM + Galactose	0.0418	-4.58035
P4	F7	24	P4_F7	Zt09	wt	MM + Maltose	0.042	-4.57347
P4	G7	24	P4_G7	Zt09	wt	MM + Mannitol	0.0426	-4.553
P4	B8	24	P4_B8	ZT356.20	∆Zt107320	MM + Mannitol	0.0417	-4.58381
P4	C8	24	P4_C8	ZT356.20	∆Zt107320	MM + Sorbitol	0.0428	-4.54625
P4	D8	24	P4_D8	ZT356.20	∆Zt107320	MM + Sucrose	0.0447	-4.48358
P4	E8	24	P4_E8	ZT356.20	∆Zt107320	MM + Galactose	0.0429	-4.54288
P4	F8	24	P4_F8	ZT356.20	∆Zt107320	MM + Maltose	0.0426	-4.553
P4	G8	24	P4_G8	ZT356.20	∆Zt107320	MM + Mannitol	0.0436	-4.51953
P4	B9	24	P4_B9	ZT356.38	∆Zt107320	MM + Mannitol	0.0425	-4.55639
P4	C9	24	P4_C9	ZT356.38	∆Zt107320	MM + Sorbitol	0.042	-4.57347
P4	D9	24	P4_D9	ZT356.38	∆Zt107320	MM + Sucrose	0.0449	-4.47714
P4	E9	24	P4_E9	ZT356.38	∆Zt107320	MM + Galactose	0.0432	-4.53282
P4	F9	24	P4_F9	ZT356.38	∆Zt107320	MM + Maltose	0.0439	-4.50964
P4	G9	24	P4_G9	ZT356.38	∆Zt107320	MM + Mannitol	0.0424	-4.55979
P4	B10	24	P4_B10	ZT360.5	∆Zt107320::Zt107320-eGFP	MM + Mannitol	0.0433	-4.52949
P4	C10	24	P4_C10	ZT360.5	∆Zt107320::Zt107320-eGFP	MM + Sorbitol	0.0423	-4.5632
P4	D10	24	P4_D10	ZT360.5	∆Zt107320::Zt107320-eGFP	MM + Sucrose	0.0446	-4.48681
P4	E10	24	P4_E10	ZT360.5	∆Zt107320::Zt107320-eGFP	MM + Galactose	0.0416	-4.58727
P4	F10	24	P4_F10	ZT360.5	∆Zt107320::Zt107320-eGFP	MM + Maltose	0.0417	-4.58381
P4	G10	24	P4_G10	ZT360.5	∆Zt107320::Zt107320-eGFP	MM + Mannitol	0.0428	-4.54625
P4	B11	24	P4_B11	ZT360.40	∆Zt107320::Zt107320-eGFP	MM + Mannitol	0.0428	-4.54625
P4	C11	24	P4_C11	ZT360.40	∆Zt107320::Zt107320-eGFP	MM + Sorbitol	0.0429	-4.54288
P4	D11	24	P4_D11	ZT360.40	∆Zt107320::Zt107320-eGFP	MM + Sucrose	0.0447	-4.48358
P4	E11	24	P4_E11	ZT360.40	∆Zt107320::Zt107320-eGFP	MM + Galactose	0.0412	-4.60121
P4	F11	24	P4_F11	ZT360.40	∆Zt107320::Zt107320-eGFP	MM + Maltose	0.0448	-4.48036
P4	G11	24	P4_G11	ZT360.40	∆Zt107320::Zt107320-eGFP	MM + Mannitol	0.0418	-4.58035
P2	B2	24	P2_B2	Zt09	wt	MM + Starch	0.0469	-4.41427
P2	C2	24	P2_C2	Zt09	wt	MM	0.0406	-4.62238
P2	D2	24	P2_D2	Zt09	wt	MM + Fructose	0.0416	-4.58727
P2	E2	24	P2_E2	Zt09	wt	MM + Glucose	0.0429	-4.54288
P2	F2	24	P2_F2	Zt09	wt	MM + Xylose	0.0424	-4.55979
P2	G2	24	P2_G2	Zt09	wt	MM + Starch	0.0464	-4.42973
P2	B3	24	P2_B3	ZT356.20	∆Zt107320	MM + Starch	0.0517	-4.27369
P2	C3	24	P2_C3	ZT356.20	∆Zt107320	MM	0.0405	-4.62593
P2	D3	24	P2_D3	ZT356.20	∆Zt107320	MM + Fructose	0.0437	-4.51622
P2	E3	24	P2_E3	ZT356.20	∆Zt107320	MM + Glucose	0.0413	-4.59771
P2	F3	24	P2_F3	ZT356.20	∆Zt107320	MM + Xylose	0.0423	-4.5632
P2	G3	24	P2_G3	ZT356.20	∆Zt107320	MM + Starch	0.0475	-4.39593
P2	B4	24	P2_B4	ZT356.38	∆Zt107320	MM + Starch	0.0484	-4.36885
P2	C4	24	P2_C4	ZT356.38	∆Zt107320	MM	0.0411	-4.60472
P2	D4	24	P2_D4	ZT356.38	∆Zt107320	MM + Fructose	0.0441	-4.50308
P2	E4	24	P2_E4	ZT356.38	∆Zt107320	MM + Glucose	0.0425	-4.55639
P2	F4	24	P2_F4	ZT356.38	∆Zt107320	MM + Xylose	0.0411	-4.60472
P2	G4	24	P2_G4	ZT356.38	∆Zt107320	MM + Starch	0.047	-4.4112
P2	B5	24	P2_B5	ZT360.5	∆Zt107320::Zt107320-eGFP	MM + Starch	0.0477	-4.38987
P2	C5	24	P2_C5	ZT360.5	∆Zt107320::Zt107320-eGFP	MM	0.041	-4.60823
P2	D5	24	P2_D5	ZT360.5	∆Zt107320::Zt107320-eGFP	MM + Fructose	0.0439	-4.50964
P2	E5	24	P2_E5	ZT360.5	∆Zt107320::Zt107320-eGFP	MM + Glucose	0.0427	-4.54962
P2	F5	24	P2_F5	ZT360.5	∆Zt107320::Zt107320-eGFP	MM + Xylose	0.0409	-4.61176
P2	G5	24	P2_G5	ZT360.5	∆Zt107320::Zt107320-eGFP	MM + Starch	0.05	-4.32193
P2	B6	24	P2_B6	ZT360.40	∆Zt107320::Zt107320-eGFP	MM + Starch	0.0475	-4.39593
P2	C6	24	P2_C6	ZT360.40	∆Zt107320::Zt107320-eGFP	MM	0.0408	-4.61529
P2	D6	24	P2_D6	ZT360.40	∆Zt107320::Zt107320-eGFP	MM + Fructose	0.0421	-4.57004
P2	E6	24	P2_E6	ZT360.40	∆Zt107320::Zt107320-eGFP	MM + Glucose	0.0429	-4.54288
P2	F6	24	P2_F6	ZT360.40	∆Zt107320::Zt107320-eGFP	MM + Xylose	0.0412	-4.60121
P2	G6	24	P2_G6	ZT360.40	∆Zt107320::Zt107320-eGFP	MM + Starch	0.0493	-4.34227
P2	B7	24	P2_B7	Zt09	wt	MM + Sucrose	0.0433	-4.52949
P2	C7	24	P2_C7	Zt09	wt	MM + Galactose	0.0418	-4.58035
P2	D7	24	P2_D7	Zt09	wt	MM + Maltose	0.0424	-4.55979
P2	E7	24	P2_E7	Zt09	wt	MM + Mannitol	0.0428	-4.54625
P2	F7	24	P2_F7	Zt09	wt	MM + Sorbitol	0.0425	-4.55639
P2	G7	24	P2_G7	Zt09	wt	MM + Sucrose	0.0434	-4.52616
P2	B8	24	P2_B8	ZT356.20	∆Zt107320	MM + Sucrose	0.0423	-4.5632
P2	C8	24	P2_C8	ZT356.20	∆Zt107320	MM + Galactose	0.042	-4.57347
P2	D8	24	P2_D8	ZT356.20	∆Zt107320	MM + Maltose	0.0442	-4.49981
P2	E8	24	P2_E8	ZT356.20	∆Zt107320	MM + Mannitol	0.0435	-4.52284
P2	F8	24	P2_F8	ZT356.20	∆Zt107320	MM + Sorbitol	0.0432	-4.53282
P2	G8	24	P2_G8	ZT356.20	∆Zt107320	MM + Sucrose	0.0448	-4.48036
P2	B9	24	P2_B9	ZT356.38	∆Zt107320	MM + Sucrose	0.0437	-4.51622
P2	C9	24	P2_C9	ZT356.38	∆Zt107320	MM + Galactose	0.0414	-4.59423
P2	D9	24	P2_D9	ZT356.38	∆Zt107320	MM + Maltose	0.0446	-4.48681
P2	E9	24	P2_E9	ZT356.38	∆Zt107320	MM + Mannitol	0.045	-4.47393
P2	F9	24	P2_F9	ZT356.38	∆Zt107320	MM + Sorbitol	0.0445	-4.49005
P2	G9	24	P2_G9	ZT356.38	∆Zt107320	MM + Sucrose	0.043	-4.53952
P2	B10	24	P2_B10	ZT360.5	∆Zt107320::Zt107320-eGFP	MM + Sucrose	0.0447	-4.48358
P2	C10	24	P2_C10	ZT360.5	∆Zt107320::Zt107320-eGFP	MM + Galactose	0.0417	-4.58381
P2	D10	24	P2_D10	ZT360.5	∆Zt107320::Zt107320-eGFP	MM + Maltose	0.044	-4.50635
P2	E10	24	P2_E10	ZT360.5	∆Zt107320::Zt107320-eGFP	MM + Mannitol	0.0419	-4.57691
P2	F10	24	P2_F10	ZT360.5	∆Zt107320::Zt107320-eGFP	MM + Sorbitol	0.0427	-4.54962
P2	G10	24	P2_G10	ZT360.5	∆Zt107320::Zt107320-eGFP	MM + Sucrose	0.0449	-4.47714
P2	B11	24	P2_B11	ZT360.40	∆Zt107320::Zt107320-eGFP	MM + Sucrose	0.0449	-4.47714
P2	C11	24	P2_C11	ZT360.40	∆Zt107320::Zt107320-eGFP	MM + Galactose	0.0421	-4.57004
P2	D11	24	P2_D11	ZT360.40	∆Zt107320::Zt107320-eGFP	MM + Maltose	0.0428	-4.54625
P2	E11	24	P2_E11	ZT360.40	∆Zt107320::Zt107320-eGFP	MM + Mannitol	0.0442	-4.49981
P2	F11	24	P2_F11	ZT360.40	∆Zt107320::Zt107320-eGFP	MM + Sorbitol	0.0455	-4.45799
P2	G11	24	P2_G11	ZT360.40	∆Zt107320::Zt107320-eGFP	MM + Sucrose	0.0426	-4.553
P3	B2	24	P3_B2	Zt09	wt	MM + Xylose	0.0418	-4.58035
P3	C2	24	P3_C2	Zt09	wt	MM + Starch	0.0466	-4.42353
P3	D2	24	P3_D2	Zt09	wt	MM	0.0403	-4.63308
P3	E2	24	P3_E2	Zt09	wt	MM + Fructose	0.0416	-4.58727
P3	F2	24	P3_F2	Zt09	wt	MM + Glucose	0.0433	-4.52949
P3	G2	24	P3_G2	Zt09	wt	MM + Xylose	0.0398	-4.65109
P3	B3	24	P3_B3	ZT356.20	∆Zt107320	MM + Xylose	0.0438	-4.51293
P3	C3	24	P3_C3	ZT356.20	∆Zt107320	MM + Starch	0.0463	-4.43284
P3	D3	24	P3_D3	ZT356.20	∆Zt107320	MM	0.0421	-4.57004
P3	E3	24	P3_E3	ZT356.20	∆Zt107320	MM + Fructose	0.0404	-4.6295
P3	F3	24	P3_F3	ZT356.20	∆Zt107320	MM + Glucose	0.0421	-4.57004
P3	G3	24	P3_G3	ZT356.20	∆Zt107320	MM + Xylose	0.0416	-4.58727
P3	B4	24	P3_B4	ZT356.38	∆Zt107320	MM + Xylose	0.0418	-4.58035
P3	C4	24	P3_C4	ZT356.38	∆Zt107320	MM + Starch	0.0467	-4.42043
P3	D4	24	P3_D4	ZT356.38	∆Zt107320	MM	0.043	-4.53952
P3	E4	24	P3_E4	ZT356.38	∆Zt107320	MM + Fructose	0.0411	-4.60472
P3	F4	24	P3_F4	ZT356.38	∆Zt107320	MM + Glucose	0.0421	-4.57004
P3	G4	24	P3_G4	ZT356.38	∆Zt107320	MM + Xylose	0.0405	-4.62593
P3	B5	24	P3_B5	ZT360.5	∆Zt107320::Zt107320-eGFP	MM + Xylose	0.0416	-4.58727
P3	C5	24	P3_C5	ZT360.5	∆Zt107320::Zt107320-eGFP	MM + Starch	0.0471	-4.40813
P3	D5	24	P3_D5	ZT360.5	∆Zt107320::Zt107320-eGFP	MM	0.0426	-4.553
P3	E5	24	P3_E5	ZT360.5	∆Zt107320::Zt107320-eGFP	MM + Fructose	0.0411	-4.60472
P3	F5	24	P3_F5	ZT360.5	∆Zt107320::Zt107320-eGFP	MM + Glucose	0.0421	-4.57004
P3	G5	24	P3_G5	ZT360.5	∆Zt107320::Zt107320-eGFP	MM + Xylose	0.0439	-4.50964
P3	B6	24	P3_B6	ZT360.40	∆Zt107320::Zt107320-eGFP	MM + Xylose	0.0409	-4.61176
P3	C6	24	P3_C6	ZT360.40	∆Zt107320::Zt107320-eGFP	MM + Starch	0.0494	-4.33935
P3	D6	24	P3_D6	ZT360.40	∆Zt107320::Zt107320-eGFP	MM	0.0398	-4.65109
P3	E6	24	P3_E6	ZT360.40	∆Zt107320::Zt107320-eGFP	MM + Fructose	0.0424	-4.55979
P3	F6	24	P3_F6	ZT360.40	∆Zt107320::Zt107320-eGFP	MM + Glucose	0.042	-4.57347
P3	G6	24	P3_G6	ZT360.40	∆Zt107320::Zt107320-eGFP	MM + Xylose	0.0408	-4.61529
P3	B7	24	P3_B7	Zt09	wt	MM + Sorbitol	0.043	-4.53952
P3	C7	24	P3_C7	Zt09	wt	MM + Sucrose	0.0425	-4.55639
P3	D7	24	P3_D7	Zt09	wt	MM + Galactose	0.0407	-4.61883
P3	E7	24	P3_E7	Zt09	wt	MM + Maltose	0.0428	-4.54625
P3	F7	24	P3_F7	Zt09	wt	MM + Mannitol	0.0423	-4.5632
P3	G7	24	P3_G7	Zt09	wt	MM + Sorbitol	0.0439	-4.50964
P3	B8	24	P3_B8	ZT356.20	∆Zt107320	MM + Sorbitol	0.042	-4.57347
P3	C8	24	P3_C8	ZT356.20	∆Zt107320	MM + Sucrose	0.0416	-4.58727
P3	D8	24	P3_D8	ZT356.20	∆Zt107320	MM + Galactose	0.0419	-4.57691
P3	E8	24	P3_E8	ZT356.20	∆Zt107320	MM + Maltose	0.0429	-4.54288
P3	F8	24	P3_F8	ZT356.20	∆Zt107320	MM + Mannitol	0.0413	-4.59771
P3	G8	24	P3_G8	ZT356.20	∆Zt107320	MM + Sorbitol	0.0454	-4.46116
P3	B9	24	P3_B9	ZT356.38	∆Zt107320	MM + Sorbitol	0.0431	-4.53617
P3	C9	24	P3_C9	ZT356.38	∆Zt107320	MM + Sucrose	0.0418	-4.58035
P3	D9	24	P3_D9	ZT356.38	∆Zt107320	MM + Galactose	0.0446	-4.48681
P3	E9	24	P3_E9	ZT356.38	∆Zt107320	MM + Maltose	0.042	-4.57347
P3	F9	24	P3_F9	ZT356.38	∆Zt107320	MM + Mannitol	0.0427	-4.54962
P3	G9	24	P3_G9	ZT356.38	∆Zt107320	MM + Sorbitol	0.0429	-4.54288
P3	B10	24	P3_B10	ZT360.5	∆Zt107320::Zt107320-eGFP	MM + Sorbitol	0.0442	-4.49981
P3	C10	24	P3_C10	ZT360.5	∆Zt107320::Zt107320-eGFP	MM + Sucrose	0.0422	-4.56661
P3	D10	24	P3_D10	ZT360.5	∆Zt107320::Zt107320-eGFP	MM + Galactose	0.0428	-4.54625
P3	E10	24	P3_E10	ZT360.5	∆Zt107320::Zt107320-eGFP	MM + Maltose	0.0409	-4.61176
P3	F10	24	P3_F10	ZT360.5	∆Zt107320::Zt107320-eGFP	MM + Mannitol	0.0413	-4.59771
P3	G10	24	P3_G10	ZT360.5	∆Zt107320::Zt107320-eGFP	MM + Sorbitol	0.0429	-4.54288
P3	B11	24	P3_B11	ZT360.40	∆Zt107320::Zt107320-eGFP	MM + Sorbitol	0.0438	-4.51293
P3	C11	24	P3_C11	ZT360.40	∆Zt107320::Zt107320-eGFP	MM + Sucrose	0.0425	-4.55639
P3	D11	24	P3_D11	ZT360.40	∆Zt107320::Zt107320-eGFP	MM + Galactose	0.0413	-4.59771
P3	E11	24	P3_E11	ZT360.40	∆Zt107320::Zt107320-eGFP	MM + Maltose	0.0434	-4.52616
P3	F11	24	P3_F11	ZT360.40	∆Zt107320::Zt107320-eGFP	MM + Mannitol	0.0437	-4.51622
P3	G11	24	P3_G11	ZT360.40	∆Zt107320::Zt107320-eGFP	MM + Sorbitol	0.0419	-4.57691
P5	B2	24	P5_B2	Zt09	wt	MM + Fructose	0.0432	-4.53282
P5	C2	24	P5_C2	Zt09	wt	MM + Glucose	0.043	-4.53952
P5	D2	24	P5_D2	Zt09	wt	MM + Xylose	0.041	-4.60823
P5	E2	24	P5_E2	Zt09	wt	MM + Starch	0.0493	-4.34227
P5	F2	24	P5_F2	Zt09	wt	MM	0.0426	-4.553
P5	G2	24	P5_G2	Zt09	wt	MM + Fructose	0.0414	-4.59423
P5	B3	24	P5_B3	ZT356.20	∆Zt107320	MM + Fructose	0.0427	-4.54962
P5	C3	24	P5_C3	ZT356.20	∆Zt107320	MM + Glucose	0.0421	-4.57004
P5	D3	24	P5_D3	ZT356.20	∆Zt107320	MM + Xylose	0.0424	-4.55979
P5	E3	24	P5_E3	ZT356.20	∆Zt107320	MM + Starch	0.0484	-4.36885
P5	F3	24	P5_F3	ZT356.20	∆Zt107320	MM	0.042	-4.57347
P5	G3	24	P5_G3	ZT356.20	∆Zt107320	MM + Fructose	0.043	-4.53952
P5	B4	24	P5_B4	ZT356.38	∆Zt107320	MM + Fructose	0.0429	-4.54288
P5	C4	24	P5_C4	ZT356.38	∆Zt107320	MM + Glucose	0.0427	-4.54962
P5	D4	24	P5_D4	ZT356.38	∆Zt107320	MM + Xylose	0.0445	-4.49005
P5	E4	24	P5_E4	ZT356.38	∆Zt107320	MM + Starch	0.0487	-4.35993
P5	F4	24	P5_F4	ZT356.38	∆Zt107320	MM	0.042	-4.57347
P5	G4	24	P5_G4	ZT356.38	∆Zt107320	MM + Fructose	0.0431	-4.53617
P5	B5	24	P5_B5	ZT360.5	∆Zt107320::Zt107320-eGFP	MM + Fructose	0.0461	-4.43909
P5	C5	24	P5_C5	ZT360.5	∆Zt107320::Zt107320-eGFP	MM + Glucose	0.0436	-4.51953
P5	D5	24	P5_D5	ZT360.5	∆Zt107320::Zt107320-eGFP	MM + Xylose	0.0427	-4.54962
P5	E5	24	P5_E5	ZT360.5	∆Zt107320::Zt107320-eGFP	MM + Starch	0.0487	-4.35993
P5	F5	24	P5_F5	ZT360.5	∆Zt107320::Zt107320-eGFP	MM	0.0411	-4.60472
P5	G5	24	P5_G5	ZT360.5	∆Zt107320::Zt107320-eGFP	MM + Fructose	0.0443	-4.49655
P5	B6	24	P5_B6	ZT360.40	∆Zt107320::Zt107320-eGFP	MM + Fructose	0.041	-4.60823
P5	C6	24	P5_C6	ZT360.40	∆Zt107320::Zt107320-eGFP	MM + Glucose	0.0484	-4.36885
P5	D6	24	P5_D6	ZT360.40	∆Zt107320::Zt107320-eGFP	MM + Xylose	0.0406	-4.62238
P5	E6	24	P5_E6	ZT360.40	∆Zt107320::Zt107320-eGFP	MM + Starch	0.0464	-4.42973
P5	F6	24	P5_F6	ZT360.40	∆Zt107320::Zt107320-eGFP	MM	0.0401	-4.64025
P5	G6	24	P5_G6	ZT360.40	∆Zt107320::Zt107320-eGFP	MM + Fructose	0.042	-4.57347
P5	B7	24	P5_B7	Zt09	wt	MM + Maltose	0.0414	-4.59423
P5	C7	24	P5_C7	Zt09	wt	MM + Mannitol	0.047	-4.4112
P5	D7	24	P5_D7	Zt09	wt	MM + Sorbitol	0.043	-4.53952
P5	E7	24	P5_E7	Zt09	wt	MM + Sucrose	0.0422	-4.56661
P5	F7	24	P5_F7	Zt09	wt	MM + Galactose	0.0413	-4.59771
P5	G7	24	P5_G7	Zt09	wt	MM + Maltose	0.0433	-4.52949
P5	B8	24	P5_B8	ZT356.20	∆Zt107320	MM + Maltose	0.0425	-4.55639
P5	C8	24	P5_C8	ZT356.20	∆Zt107320	MM + Mannitol	0.0417	-4.58381
P5	D8	24	P5_D8	ZT356.20	∆Zt107320	MM + Sorbitol	0.0439	-4.50964
P5	E8	24	P5_E8	ZT356.20	∆Zt107320	MM + Sucrose	0.0413	-4.59771
P5	F8	24	P5_F8	ZT356.20	∆Zt107320	MM + Galactose	0.0412	-4.60121
P5	G8	24	P5_G8	ZT356.20	∆Zt107320	MM + Maltose	0.0449	-4.47714
P5	B9	24	P5_B9	ZT356.38	∆Zt107320	MM + Maltose	0.0459	-4.44536
P5	C9	24	P5_C9	ZT356.38	∆Zt107320	MM + Mannitol	0.0433	-4.52949
P5	D9	24	P5_D9	ZT356.38	∆Zt107320	MM + Sorbitol	0.045	-4.47393
P5	E9	24	P5_E9	ZT356.38	∆Zt107320	MM + Sucrose	0.0416	-4.58727
P5	F9	24	P5_F9	ZT356.38	∆Zt107320	MM + Galactose	0.042	-4.57347
P5	G9	24	P5_G9	ZT356.38	∆Zt107320	MM + Maltose	0.0423	-4.5632
P5	B10	24	P5_B10	ZT360.5	∆Zt107320::Zt107320-eGFP	MM + Maltose	0.0455	-4.45799
P5	C10	24	P5_C10	ZT360.5	∆Zt107320::Zt107320-eGFP	MM + Mannitol	0.0419	-4.57691
P5	D10	24	P5_D10	ZT360.5	∆Zt107320::Zt107320-eGFP	MM + Sorbitol	0.0446	-4.48681
P5	E10	24	P5_E10	ZT360.5	∆Zt107320::Zt107320-eGFP	MM + Sucrose	0.0424	-4.55979
P5	F10	24	P5_F10	ZT360.5	∆Zt107320::Zt107320-eGFP	MM + Galactose	0.0431	-4.53617
P5	G10	24	P5_G10	ZT360.5	∆Zt107320::Zt107320-eGFP	MM + Maltose	0.0471	-4.40813
P5	B11	24	P5_B11	ZT360.40	∆Zt107320::Zt107320-eGFP	MM + Maltose	0.0406	-4.62238
P5	C11	24	P5_C11	ZT360.40	∆Zt107320::Zt107320-eGFP	MM + Mannitol	0.0413	-4.59771
P5	D11	24	P5_D11	ZT360.40	∆Zt107320::Zt107320-eGFP	MM + Sorbitol	0.0416	-4.58727
P5	E11	24	P5_E11	ZT360.40	∆Zt107320::Zt107320-eGFP	MM + Sucrose	0.042	-4.57347
P5	F11	24	P5_F11	ZT360.40	∆Zt107320::Zt107320-eGFP	MM + Galactose	0.0426	-4.553
P5	G11	24	P5_G11	ZT360.40	∆Zt107320::Zt107320-eGFP	MM + Maltose	0.0427	-4.54962
P6	B2	24	P6_B2	Zt09	wt	MM	0.0415	-4.59074
P6	C2	24	P6_C2	Zt09	wt	MM + Fructose	0.0417	-4.58381
P6	D2	24	P6_D2	Zt09	wt	MM + Glucose	0.0419	-4.57691
P6	E2	24	P6_E2	Zt09	wt	MM + Xylose	0.042	-4.57347
P6	F2	24	P6_F2	Zt09	wt	MM + Starch	0.0499	-4.32482
P6	G2	24	P6_G2	Zt09	wt	MM	0.04	-4.64386
P6	B3	24	P6_B3	ZT356.20	∆Zt107320	MM	0.0426	-4.553
P6	C3	24	P6_C3	ZT356.20	∆Zt107320	MM + Fructose	0.0409	-4.61176
P6	D3	24	P6_D3	ZT356.20	∆Zt107320	MM + Glucose	0.0431	-4.53617
P6	E3	24	P6_E3	ZT356.20	∆Zt107320	MM + Xylose	0.041	-4.60823
P6	F3	24	P6_F3	ZT356.20	∆Zt107320	MM + Starch	0.0475	-4.39593
P6	G3	24	P6_G3	ZT356.20	∆Zt107320	MM	0.0411	-4.60472
P6	B4	24	P6_B4	ZT356.38	∆Zt107320	MM	0.0411	-4.60472
P6	C4	24	P6_C4	ZT356.38	∆Zt107320	MM + Fructose	0.0413	-4.59771
P6	D4	24	P6_D4	ZT356.38	∆Zt107320	MM + Glucose	0.046	-4.44222
P6	E4	24	P6_E4	ZT356.38	∆Zt107320	MM + Xylose	0.0414	-4.59423
P6	F4	24	P6_F4	ZT356.38	∆Zt107320	MM + Starch	0.0493	-4.34227
P6	G4	24	P6_G4	ZT356.38	∆Zt107320	MM	0.0409	-4.61176
P6	B5	24	P6_B5	ZT360.5	∆Zt107320::Zt107320-eGFP	MM	0.0401	-4.64025
P6	C5	24	P6_C5	ZT360.5	∆Zt107320::Zt107320-eGFP	MM + Fructose	0.0416	-4.58727
P6	D5	24	P6_D5	ZT360.5	∆Zt107320::Zt107320-eGFP	MM + Glucose	0.0442	-4.49981
P6	E5	24	P6_E5	ZT360.5	∆Zt107320::Zt107320-eGFP	MM + Xylose	0.042	-4.57347
P6	F5	24	P6_F5	ZT360.5	∆Zt107320::Zt107320-eGFP	MM + Starch	0.0478	-4.38685
P6	G5	24	P6_G5	ZT360.5	∆Zt107320::Zt107320-eGFP	MM	0.0421	-4.57004
P6	B6	24	P6_B6	ZT360.40	∆Zt107320::Zt107320-eGFP	MM	0.0403	-4.63308
P6	C6	24	P6_C6	ZT360.40	∆Zt107320::Zt107320-eGFP	MM + Fructose	0.0414	-4.59423
P6	D6	24	P6_D6	ZT360.40	∆Zt107320::Zt107320-eGFP	MM + Glucose	0.042	-4.57347
P6	E6	24	P6_E6	ZT360.40	∆Zt107320::Zt107320-eGFP	MM + Xylose	0.041	-4.60823
P6	F6	24	P6_F6	ZT360.40	∆Zt107320::Zt107320-eGFP	MM + Starch	0.0475	-4.39593
P6	G6	24	P6_G6	ZT360.40	∆Zt107320::Zt107320-eGFP	MM	0.0404	-4.6295
P6	B7	24	P6_B7	Zt09	wt	MM + Galactose	0.0408	-4.61529
P6	C7	24	P6_C7	Zt09	wt	MM + Maltose	0.042	-4.57347
P6	D7	24	P6_D7	Zt09	wt	MM + Mannitol	0.0421	-4.57004
P6	E7	24	P6_E7	Zt09	wt	MM + Sorbitol	0.0425	-4.55639
P6	F7	24	P6_F7	Zt09	wt	MM + Sucrose	0.0435	-4.52284
P6	G7	24	P6_G7	Zt09	wt	MM + Galactose	0.0411	-4.60472
P6	B8	24	P6_B8	ZT356.20	∆Zt107320	MM + Galactose	0.0413	-4.59771
P6	C8	24	P6_C8	ZT356.20	∆Zt107320	MM + Maltose	0.0414	-4.59423
P6	D8	24	P6_D8	ZT356.20	∆Zt107320	MM + Mannitol	0.0435	-4.52284
P6	E8	24	P6_E8	ZT356.20	∆Zt107320	MM + Sorbitol	0.0425	-4.55639
P6	F8	24	P6_F8	ZT356.20	∆Zt107320	MM + Sucrose	0.0422	-4.56661
P6	G8	24	P6_G8	ZT356.20	∆Zt107320	MM + Galactose	0.0428	-4.54625
P6	B9	24	P6_B9	ZT356.38	∆Zt107320	MM + Galactose	0.0424	-4.55979
P6	C9	24	P6_C9	ZT356.38	∆Zt107320	MM + Maltose	0.0419	-4.57691
P6	D9	24	P6_D9	ZT356.38	∆Zt107320	MM + Mannitol	0.0439	-4.50964
P6	E9	24	P6_E9	ZT356.38	∆Zt107320	MM + Sorbitol	0.042	-4.57347
P6	F9	24	P6_F9	ZT356.38	∆Zt107320	MM + Sucrose	0.0427	-4.54962
P6	G9	24	P6_G9	ZT356.38	∆Zt107320	MM + Galactose	0.0408	-4.61529
P6	B10	24	P6_B10	ZT360.5	∆Zt107320::Zt107320-eGFP	MM + Galactose	0.0435	-4.52284
P6	C10	24	P6_C10	ZT360.5	∆Zt107320::Zt107320-eGFP	MM + Maltose	0.0419	-4.57691
P6	D10	24	P6_D10	ZT360.5	∆Zt107320::Zt107320-eGFP	MM + Mannitol	0.0433	-4.52949
P6	E10	24	P6_E10	ZT360.5	∆Zt107320::Zt107320-eGFP	MM + Sorbitol	0.0423	-4.5632
P6	F10	24	P6_F10	ZT360.5	∆Zt107320::Zt107320-eGFP	MM + Sucrose	0.0443	-4.49655
P6	G10	24	P6_G10	ZT360.5	∆Zt107320::Zt107320-eGFP	MM + Galactose	0.0421	-4.57004
P6	B11	24	P6_B11	ZT360.40	∆Zt107320::Zt107320-eGFP	MM + Galactose	0.0438	-4.51293
P6	C11	24	P6_C11	ZT360.40	∆Zt107320::Zt107320-eGFP	MM + Maltose	0.0412	-4.60121
P6	D11	24	P6_D11	ZT360.40	∆Zt107320::Zt107320-eGFP	MM + Mannitol	0.0417	-4.58381
P6	E11	24	P6_E11	ZT360.40	∆Zt107320::Zt107320-eGFP	MM + Sorbitol	0.0423	-4.5632
P6	F11	24	P6_F11	ZT360.40	∆Zt107320::Zt107320-eGFP	MM + Sucrose	0.044	-4.50635
P6	G11	24	P6_G11	ZT360.40	∆Zt107320::Zt107320-eGFP	MM + Galactose	0.041	-4.60823
P7	B2	24	P7_B2	Zt09	wt	MM + Starch	0.0472	-4.40507
P7	C2	24	P7_C2	Zt09	wt	MM	0.0409	-4.61176
P7	D2	24	P7_D2	Zt09	wt	MM + Fructose	0.0408	-4.61529
P7	E2	24	P7_E2	Zt09	wt	MM + Glucose	0.0429	-4.54288
P7	F2	24	P7_F2	Zt09	wt	MM + Xylose	0.0431	-4.53617
P7	G2	24	P7_G2	Zt09	wt	MM + Starch	0.0464	-4.42973
P7	B3	24	P7_B3	ZT356.20	∆Zt107320	MM + Starch	0.048	-4.38082
P7	C3	24	P7_C3	ZT356.20	∆Zt107320	MM	0.0398	-4.65109
P7	D3	24	P7_D3	ZT356.20	∆Zt107320	MM + Fructose	0.0427	-4.54962
P7	E3	24	P7_E3	ZT356.20	∆Zt107320	MM + Glucose	0.041	-4.60823
P7	F3	24	P7_F3	ZT356.20	∆Zt107320	MM + Xylose	0.0408	-4.61529
P7	G3	24	P7_G3	ZT356.20	∆Zt107320	MM + Starch	0.0495	-4.33643
P7	B4	24	P7_B4	ZT356.38	∆Zt107320	MM + Starch	0.0472	-4.40507
P7	C4	24	P7_C4	ZT356.38	∆Zt107320	MM	0.0405	-4.62593
P7	D4	24	P7_D4	ZT356.38	∆Zt107320	MM + Fructose	0.044	-4.50635
P7	E4	24	P7_E4	ZT356.38	∆Zt107320	MM + Glucose	0.0428	-4.54625
P7	F4	24	P7_F4	ZT356.38	∆Zt107320	MM + Xylose	0.043	-4.53952
P7	G4	24	P7_G4	ZT356.38	∆Zt107320	MM + Starch	0.0478	-4.38685
P7	B5	24	P7_B5	ZT360.5	∆Zt107320::Zt107320-eGFP	MM + Starch	0.0462	-4.43596
P7	C5	24	P7_C5	ZT360.5	∆Zt107320::Zt107320-eGFP	MM	0.0405	-4.62593
P7	D5	24	P7_D5	ZT360.5	∆Zt107320::Zt107320-eGFP	MM + Fructose	0.0432	-4.53282
P7	E5	24	P7_E5	ZT360.5	∆Zt107320::Zt107320-eGFP	MM + Glucose	0.0425	-4.55639
P7	F5	24	P7_F5	ZT360.5	∆Zt107320::Zt107320-eGFP	MM + Xylose	0.0408	-4.61529
P7	G5	24	P7_G5	ZT360.5	∆Zt107320::Zt107320-eGFP	MM + Starch	0.0498	-4.32771
P7	B6	24	P7_B6	ZT360.40	∆Zt107320::Zt107320-eGFP	MM + Starch	0.0469	-4.41427
P7	C6	24	P7_C6	ZT360.40	∆Zt107320::Zt107320-eGFP	MM	0.0403	-4.63308
P7	D6	24	P7_D6	ZT360.40	∆Zt107320::Zt107320-eGFP	MM + Fructose	0.042	-4.57347
P7	E6	24	P7_E6	ZT360.40	∆Zt107320::Zt107320-eGFP	MM + Glucose	0.0425	-4.55639
P7	F6	24	P7_F6	ZT360.40	∆Zt107320::Zt107320-eGFP	MM + Xylose	0.0414	-4.59423
P7	G6	24	P7_G6	ZT360.40	∆Zt107320::Zt107320-eGFP	MM + Starch	0.0478	-4.38685
P7	B7	24	P7_B7	Zt09	wt	MM + Sucrose	0.043	-4.53952
P7	C7	24	P7_C7	Zt09	wt	MM + Galactose	0.0424	-4.55979
P7	D7	24	P7_D7	Zt09	wt	MM + Maltose	0.0424	-4.55979
P7	E7	24	P7_E7	Zt09	wt	MM + Mannitol	0.042	-4.57347
P7	F7	24	P7_F7	Zt09	wt	MM + Sorbitol	0.0429	-4.54288
P7	G7	24	P7_G7	Zt09	wt	MM + Sucrose	0.044	-4.50635
P7	B8	24	P7_B8	ZT356.20	∆Zt107320	MM + Sucrose	0.0426	-4.553
P7	C8	24	P7_C8	ZT356.20	∆Zt107320	MM + Galactose	0.0417	-4.58381
P7	D8	24	P7_D8	ZT356.20	∆Zt107320	MM + Maltose	0.0433	-4.52949
P7	E8	24	P7_E8	ZT356.20	∆Zt107320	MM + Mannitol	0.0418	-4.58035
P7	F8	24	P7_F8	ZT356.20	∆Zt107320	MM + Sorbitol	0.0427	-4.54962
P7	G8	24	P7_G8	ZT356.20	∆Zt107320	MM + Sucrose	0.0446	-4.48681
P7	B9	24	P7_B9	ZT356.38	∆Zt107320	MM + Sucrose	0.0427	-4.54962
P7	C9	24	P7_C9	ZT356.38	∆Zt107320	MM + Galactose	0.0413	-4.59771
P7	D9	24	P7_D9	ZT356.38	∆Zt107320	MM + Maltose	0.0444	-4.4933
P7	E9	24	P7_E9	ZT356.38	∆Zt107320	MM + Mannitol	0.0415	-4.59074
P7	F9	24	P7_F9	ZT356.38	∆Zt107320	MM + Sorbitol	0.0457	-4.45166
P7	G9	24	P7_G9	ZT356.38	∆Zt107320	MM + Sucrose	0.0431	-4.53617
P7	B10	24	P7_B10	ZT360.5	∆Zt107320::Zt107320-eGFP	MM + Sucrose	0.0438	-4.51293
P7	C10	24	P7_C10	ZT360.5	∆Zt107320::Zt107320-eGFP	MM + Galactose	0.0419	-4.57691
P7	D10	24	P7_D10	ZT360.5	∆Zt107320::Zt107320-eGFP	MM + Maltose	0.0445	-4.49005
P7	E10	24	P7_E10	ZT360.5	∆Zt107320::Zt107320-eGFP	MM + Mannitol	0.0417	-4.58381
P7	F10	24	P7_F10	ZT360.5	∆Zt107320::Zt107320-eGFP	MM + Sorbitol	0.0442	-4.49981
P7	G10	24	P7_G10	ZT360.5	∆Zt107320::Zt107320-eGFP	MM + Sucrose	0.0441	-4.50308
P7	B11	24	P7_B11	ZT360.40	∆Zt107320::Zt107320-eGFP	MM + Sucrose	0.0437	-4.51622
P7	C11	24	P7_C11	ZT360.40	∆Zt107320::Zt107320-eGFP	MM + Galactose	0.0419	-4.57691
P7	D11	24	P7_D11	ZT360.40	∆Zt107320::Zt107320-eGFP	MM + Maltose	0.0419	-4.57691
P7	E11	24	P7_E11	ZT360.40	∆Zt107320::Zt107320-eGFP	MM + Mannitol	0.042	-4.57347
P7	F11	24	P7_F11	ZT360.40	∆Zt107320::Zt107320-eGFP	MM + Sorbitol	0.0442	-4.49981
P7	G11	24	P7_G11	ZT360.40	∆Zt107320::Zt107320-eGFP	MM + Sucrose	0.0425	-4.55639
P8	B2	24	P8_B2	Zt09	wt	MM + Xylose	0.0417	-4.58381
P8	C2	24	P8_C2	Zt09	wt	MM + Starch	0.046	-4.44222
P8	D2	24	P8_D2	Zt09	wt	MM	0.0402	-4.63666
P8	E2	24	P8_E2	Zt09	wt	MM + Fructose	0.0435	-4.52284
P8	F2	24	P8_F2	Zt09	wt	MM + Glucose	0.0444	-4.4933
P8	G2	24	P8_G2	Zt09	wt	MM + Xylose	0.0401	-4.64025
P8	B3	24	P8_B3	ZT356.20	∆Zt107320	MM + Xylose	0.0415	-4.59074
P8	C3	24	P8_C3	ZT356.20	∆Zt107320	MM + Starch	0.0457	-4.45166
P8	D3	24	P8_D3	ZT356.20	∆Zt107320	MM	0.0422	-4.56661
P8	E3	24	P8_E3	ZT356.20	∆Zt107320	MM + Fructose	0.0408	-4.61529
P8	F3	24	P8_F3	ZT356.20	∆Zt107320	MM + Glucose	0.0426	-4.553
P8	G3	24	P8_G3	ZT356.20	∆Zt107320	MM + Xylose	0.0417	-4.58381
P8	B4	24	P8_B4	ZT356.38	∆Zt107320	MM + Xylose	0.0415	-4.59074
P8	C4	24	P8_C4	ZT356.38	∆Zt107320	MM + Starch	0.0467	-4.42043
P8	D4	24	P8_D4	ZT356.38	∆Zt107320	MM	0.0432	-4.53282
P8	E4	24	P8_E4	ZT356.38	∆Zt107320	MM + Fructose	0.043	-4.53952
P8	F4	24	P8_F4	ZT356.38	∆Zt107320	MM + Glucose	0.0453	-4.46435
P8	G4	24	P8_G4	ZT356.38	∆Zt107320	MM + Xylose	0.0417	-4.58381
P8	B5	24	P8_B5	ZT360.5	∆Zt107320::Zt107320-eGFP	MM + Xylose	0.041	-4.60823
P8	C5	24	P8_C5	ZT360.5	∆Zt107320::Zt107320-eGFP	MM + Starch	0.0463	-4.43284
P8	D5	24	P8_D5	ZT360.5	∆Zt107320::Zt107320-eGFP	MM	0.0425	-4.55639
P8	E5	24	P8_E5	ZT360.5	∆Zt107320::Zt107320-eGFP	MM + Fructose	0.0422	-4.56661
P8	F5	24	P8_F5	ZT360.5	∆Zt107320::Zt107320-eGFP	MM + Glucose	0.0429	-4.54288
P8	G5	24	P8_G5	ZT360.5	∆Zt107320::Zt107320-eGFP	MM + Xylose	0.0436	-4.51953
P8	B6	24	P8_B6	ZT360.40	∆Zt107320::Zt107320-eGFP	MM + Xylose	0.0411	-4.60472
P8	C6	24	P8_C6	ZT360.40	∆Zt107320::Zt107320-eGFP	MM + Starch	0.047	-4.4112
P8	D6	24	P8_D6	ZT360.40	∆Zt107320::Zt107320-eGFP	MM	0.0408	-4.61529
P8	E6	24	P8_E6	ZT360.40	∆Zt107320::Zt107320-eGFP	MM + Fructose	0.0425	-4.55639
P8	F6	24	P8_F6	ZT360.40	∆Zt107320::Zt107320-eGFP	MM + Glucose	0.0437	-4.51622
P8	G6	24	P8_G6	ZT360.40	∆Zt107320::Zt107320-eGFP	MM + Xylose	0.042	-4.57347
P8	B7	24	P8_B7	Zt09	wt	MM + Sorbitol	0.0421	-4.57004
P8	C7	24	P8_C7	Zt09	wt	MM + Sucrose	0.0432	-4.53282
P8	D7	24	P8_D7	Zt09	wt	MM + Galactose	0.0419	-4.57691
P8	E7	24	P8_E7	Zt09	wt	MM + Maltose	0.0426	-4.553
P8	F7	24	P8_F7	Zt09	wt	MM + Mannitol	0.0427	-4.54962
P8	G7	24	P8_G7	Zt09	wt	MM + Sorbitol	0.0434	-4.52616
P8	B8	24	P8_B8	ZT356.20	∆Zt107320	MM + Sorbitol	0.0422	-4.56661
P8	C8	24	P8_C8	ZT356.20	∆Zt107320	MM + Sucrose	0.0426	-4.553
P8	D8	24	P8_D8	ZT356.20	∆Zt107320	MM + Galactose	0.0437	-4.51622
P8	E8	24	P8_E8	ZT356.20	∆Zt107320	MM + Maltose	0.0423	-4.5632
P8	F8	24	P8_F8	ZT356.20	∆Zt107320	MM + Mannitol	0.0426	-4.553
P8	G8	24	P8_G8	ZT356.20	∆Zt107320	MM + Sorbitol	0.0447	-4.48358
P8	B9	24	P8_B9	ZT356.38	∆Zt107320	MM + Sorbitol	0.0432	-4.53282
P8	C9	24	P8_C9	ZT356.38	∆Zt107320	MM + Sucrose	0.0423	-4.5632
P8	D9	24	P8_D9	ZT356.38	∆Zt107320	MM + Galactose	0.0441	-4.50308
P8	E9	24	P8_E9	ZT356.38	∆Zt107320	MM + Maltose	0.0421	-4.57004
P8	F9	24	P8_F9	ZT356.38	∆Zt107320	MM + Mannitol	0.0432	-4.53282
P8	G9	24	P8_G9	ZT356.38	∆Zt107320	MM + Sorbitol	0.0428	-4.54625
P8	B10	24	P8_B10	ZT360.5	∆Zt107320::Zt107320-eGFP	MM + Sorbitol	0.044	-4.50635
P8	C10	24	P8_C10	ZT360.5	∆Zt107320::Zt107320-eGFP	MM + Sucrose	0.0426	-4.553
P8	D10	24	P8_D10	ZT360.5	∆Zt107320::Zt107320-eGFP	MM + Galactose	0.044	-4.50635
P8	E10	24	P8_E10	ZT360.5	∆Zt107320::Zt107320-eGFP	MM + Maltose	0.0418	-4.58035
P8	F10	24	P8_F10	ZT360.5	∆Zt107320::Zt107320-eGFP	MM + Mannitol	0.043	-4.53952
P8	G10	24	P8_G10	ZT360.5	∆Zt107320::Zt107320-eGFP	MM + Sorbitol	0.0436	-4.51953
P8	B11	24	P8_B11	ZT360.40	∆Zt107320::Zt107320-eGFP	MM + Sorbitol	0.0433	-4.52949
P8	C11	24	P8_C11	ZT360.40	∆Zt107320::Zt107320-eGFP	MM + Sucrose	0.0429	-4.54288
P8	D11	24	P8_D11	ZT360.40	∆Zt107320::Zt107320-eGFP	MM + Galactose	0.0415	-4.59074
P8	E11	24	P8_E11	ZT360.40	∆Zt107320::Zt107320-eGFP	MM + Maltose	0.0426	-4.553
P8	F11	24	P8_F11	ZT360.40	∆Zt107320::Zt107320-eGFP	MM + Mannitol	0.0437	-4.51622
P8	G11	24	P8_G11	ZT360.40	∆Zt107320::Zt107320-eGFP	MM + Sorbitol	0.0419	-4.57691
P1	B2	48	P1_B2	Zt09	wt	MM	0.0518	-4.2709
P1	C2	48	P1_C2	Zt09	wt	MM + Fructose	0.0446	-4.48681
P1	D2	48	P1_D2	Zt09	wt	MM + Glucose	0.0478	-4.38685
P1	E2	48	P1_E2	Zt09	wt	MM + Xylose	0.0441	-4.50308
P1	F2	48	P1_F2	Zt09	wt	MM + Starch	0.0515	-4.27928
P1	G2	48	P1_G2	Zt09	wt	MM	0.0409	-4.61176
P1	B3	48	P1_B3	ZT356.20	∆Zt107320	MM	0.0431	-4.53617
P1	C3	48	P1_C3	ZT356.20	∆Zt107320	MM + Fructose	0.0427	-4.54962
P1	D3	48	P1_D3	ZT356.20	∆Zt107320	MM + Glucose	0.0483	-4.37183
P1	E3	48	P1_E3	ZT356.20	∆Zt107320	MM + Xylose	0.0421	-4.57004
P1	F3	48	P1_F3	ZT356.20	∆Zt107320	MM + Starch	0.0487	-4.35993
P1	G3	48	P1_G3	ZT356.20	∆Zt107320	MM	0.0416	-4.58727
P1	B4	48	P1_B4	ZT356.38	∆Zt107320	MM	0.0421	-4.57004
P1	C4	48	P1_C4	ZT356.38	∆Zt107320	MM + Fructose	0.0451	-4.47073
P1	D4	48	P1_D4	ZT356.38	∆Zt107320	MM + Glucose	0.0515	-4.27928
P1	E4	48	P1_E4	ZT356.38	∆Zt107320	MM + Xylose	0.0446	-4.48681
P1	F4	48	P1_F4	ZT356.38	∆Zt107320	MM + Starch	0.0509	-4.29619
P1	G4	48	P1_G4	ZT356.38	∆Zt107320	MM	0.0423	-4.5632
P1	B5	48	P1_B5	ZT360.5	∆Zt107320::Zt107320-eGFP	MM	0.0401	-4.64025
P1	C5	48	P1_C5	ZT360.5	∆Zt107320::Zt107320-eGFP	MM + Fructose	0.0462	-4.43596
P1	D5	48	P1_D5	ZT360.5	∆Zt107320::Zt107320-eGFP	MM + Glucose	0.0507	-4.30187
P1	E5	48	P1_E5	ZT360.5	∆Zt107320::Zt107320-eGFP	MM + Xylose	0.0436	-4.51953
P1	F5	48	P1_F5	ZT360.5	∆Zt107320::Zt107320-eGFP	MM + Starch	0.0498	-4.32771
P1	G5	48	P1_G5	ZT360.5	∆Zt107320::Zt107320-eGFP	MM	0.043	-4.53952
P1	B6	48	P1_B6	ZT360.40	∆Zt107320::Zt107320-eGFP	MM	0.0407	-4.61883
P1	C6	48	P1_C6	ZT360.40	∆Zt107320::Zt107320-eGFP	MM + Fructose	0.0459	-4.44536
P1	D6	48	P1_D6	ZT360.40	∆Zt107320::Zt107320-eGFP	MM + Glucose	0.0494	-4.33935
P1	E6	48	P1_E6	ZT360.40	∆Zt107320::Zt107320-eGFP	MM + Xylose	0.0434	-4.52616
P1	F6	48	P1_F6	ZT360.40	∆Zt107320::Zt107320-eGFP	MM + Starch	0.0492	-4.3452
P1	G6	48	P1_G6	ZT360.40	∆Zt107320::Zt107320-eGFP	MM	0.0435	-4.52284
P1	B7	48	P1_B7	Zt09	wt	MM + Galactose	0.0421	-4.57004
P1	C7	48	P1_C7	Zt09	wt	MM + Maltose	0.0451	-4.47073
P1	D7	48	P1_D7	Zt09	wt	MM + Mannitol	0.044	-4.50635
P1	E7	48	P1_E7	Zt09	wt	MM + Sorbitol	0.0453	-4.46435
P1	F7	48	P1_F7	Zt09	wt	MM + Sucrose	0.0501	-4.31905
P1	G7	48	P1_G7	Zt09	wt	MM + Galactose	0.044	-4.50635
P1	B8	48	P1_B8	ZT356.20	∆Zt107320	MM + Galactose	0.0417	-4.58381
P1	C8	48	P1_C8	ZT356.20	∆Zt107320	MM + Maltose	0.0463	-4.43284
P1	D8	48	P1_D8	ZT356.20	∆Zt107320	MM + Mannitol	0.0463	-4.43284
P1	E8	48	P1_E8	ZT356.20	∆Zt107320	MM + Sorbitol	0.0469	-4.41427
P1	F8	48	P1_F8	ZT356.20	∆Zt107320	MM + Sucrose	0.049	-4.35107
P1	G8	48	P1_G8	ZT356.20	∆Zt107320	MM + Galactose	0.0457	-4.45166
P1	B9	48	P1_B9	ZT356.38	∆Zt107320	MM + Galactose	0.0476	-4.39289
P1	C9	48	P1_C9	ZT356.38	∆Zt107320	MM + Maltose	0.0437	-4.51622
P1	D9	48	P1_D9	ZT356.38	∆Zt107320	MM + Mannitol	0.0479	-4.38383
P1	E9	48	P1_E9	ZT356.38	∆Zt107320	MM + Sorbitol	0.0519	-4.26812
P1	F9	48	P1_F9	ZT356.38	∆Zt107320	MM + Sucrose	0.0493	-4.34227
P1	G9	48	P1_G9	ZT356.38	∆Zt107320	MM + Galactose	0.0427	-4.54962
P1	B10	48	P1_B10	ZT360.5	∆Zt107320::Zt107320-eGFP	MM + Galactose	0.0441	-4.50308
P1	C10	48	P1_C10	ZT360.5	∆Zt107320::Zt107320-eGFP	MM + Maltose	0.0422	-4.56661
P1	D10	48	P1_D10	ZT360.5	∆Zt107320::Zt107320-eGFP	MM + Mannitol	0.0479	-4.38383
P1	E10	48	P1_E10	ZT360.5	∆Zt107320::Zt107320-eGFP	MM + Sorbitol	0.0467	-4.42043
P1	F10	48	P1_F10	ZT360.5	∆Zt107320::Zt107320-eGFP	MM + Sucrose	0.0506	-4.30472
P1	G10	48	P1_G10	ZT360.5	∆Zt107320::Zt107320-eGFP	MM + Galactose	0.0449	-4.47714
P1	B11	48	P1_B11	ZT360.40	∆Zt107320::Zt107320-eGFP	MM + Galactose	0.0439	-4.50964
P1	D11	48	P1_D11	ZT360.40	∆Zt107320::Zt107320-eGFP	MM + Mannitol	0.0509	-4.29619
P1	E11	48	P1_E11	ZT360.40	∆Zt107320::Zt107320-eGFP	MM + Sorbitol	0.0463	-4.43284
P1	F11	48	P1_F11	ZT360.40	∆Zt107320::Zt107320-eGFP	MM + Sucrose	0.0496	-4.33352
P1	G11	48	P1_G11	ZT360.40	∆Zt107320::Zt107320-eGFP	MM + Galactose	0.0435	-4.52284
P2	B2	48	P2_B2	Zt09	wt	MM + Starch	0.0479	-4.38383
P2	C2	48	P2_C2	Zt09	wt	MM	0.0407	-4.61883
P2	D2	48	P2_D2	Zt09	wt	MM + Fructose	0.0459	-4.44536
P2	E2	48	P2_E2	Zt09	wt	MM + Glucose	0.0495	-4.33643
P2	F2	48	P2_F2	Zt09	wt	MM + Xylose	0.0438	-4.51293
P2	G2	48	P2_G2	Zt09	wt	MM + Starch	0.0481	-4.37782
P2	B3	48	P2_B3	ZT356.20	∆Zt107320	MM + Starch	0.0525	-4.25154
P2	C3	48	P2_C3	ZT356.20	∆Zt107320	MM	0.0405	-4.62593
P2	D3	48	P2_D3	ZT356.20	∆Zt107320	MM + Fructose	0.0456	-4.45482
P2	E3	48	P2_E3	ZT356.20	∆Zt107320	MM + Glucose	0.0462	-4.43596
P2	F3	48	P2_F3	ZT356.20	∆Zt107320	MM + Xylose	0.0434	-4.52616
P2	G3	48	P2_G3	ZT356.20	∆Zt107320	MM + Starch	0.0489	-4.35402
P2	B4	48	P2_B4	ZT356.38	∆Zt107320	MM + Starch	0.0494	-4.33935
P2	C4	48	P2_C4	ZT356.38	∆Zt107320	MM	0.0413	-4.59771
P2	D4	48	P2_D4	ZT356.38	∆Zt107320	MM + Fructose	0.0464	-4.42973
P2	E4	48	P2_E4	ZT356.38	∆Zt107320	MM + Glucose	0.0474	-4.39897
P2	F4	48	P2_F4	ZT356.38	∆Zt107320	MM + Xylose	0.0425	-4.55639
P2	G4	48	P2_G4	ZT356.38	∆Zt107320	MM + Starch	0.0486	-4.3629
P2	B5	48	P2_B5	ZT360.5	∆Zt107320::Zt107320-eGFP	MM + Starch	0.0487	-4.35993
P2	C5	48	P2_C5	ZT360.5	∆Zt107320::Zt107320-eGFP	MM	0.041	-4.60823
P2	D5	48	P2_D5	ZT360.5	∆Zt107320::Zt107320-eGFP	MM + Fructose	0.0487	-4.35993
P2	E5	48	P2_E5	ZT360.5	∆Zt107320::Zt107320-eGFP	MM + Glucose	0.0488	-4.35698
P2	F5	48	P2_F5	ZT360.5	∆Zt107320::Zt107320-eGFP	MM + Xylose	0.0424	-4.55979
P2	G5	48	P2_G5	ZT360.5	∆Zt107320::Zt107320-eGFP	MM + Starch	0.0518	-4.2709
P2	B6	48	P2_B6	ZT360.40	∆Zt107320::Zt107320-eGFP	MM + Starch	0.0483	-4.37183
P2	C6	48	P2_C6	ZT360.40	∆Zt107320::Zt107320-eGFP	MM	0.0408	-4.61529
P2	D6	48	P2_D6	ZT360.40	∆Zt107320::Zt107320-eGFP	MM + Fructose	0.0456	-4.45482
P2	E6	48	P2_E6	ZT360.40	∆Zt107320::Zt107320-eGFP	MM + Glucose	0.0495	-4.33643
P2	F6	48	P2_F6	ZT360.40	∆Zt107320::Zt107320-eGFP	MM + Xylose	0.0431	-4.53617
P2	G6	48	P2_G6	ZT360.40	∆Zt107320::Zt107320-eGFP	MM + Starch	0.0509	-4.29619
P2	B7	48	P2_B7	Zt09	wt	MM + Sucrose	0.0503	-4.3133
P2	C7	48	P2_C7	Zt09	wt	MM + Galactose	0.0434	-4.52616
P2	D7	48	P2_D7	Zt09	wt	MM + Maltose	0.0469	-4.41427
P2	E7	48	P2_E7	Zt09	wt	MM + Mannitol	0.0462	-4.43596
P2	F7	48	P2_F7	Zt09	wt	MM + Sorbitol	0.0468	-4.41735
P2	G7	48	P2_G7	Zt09	wt	MM + Sucrose	0.0512	-4.28771
P2	B8	48	P2_B8	ZT356.20	∆Zt107320	MM + Sucrose	0.0476	-4.39289
P2	C8	48	P2_C8	ZT356.20	∆Zt107320	MM + Galactose	0.0433	-4.52949
P2	D8	48	P2_D8	ZT356.20	∆Zt107320	MM + Maltose	0.0485	-4.36587
P2	E8	48	P2_E8	ZT356.20	∆Zt107320	MM + Mannitol	0.0476	-4.39289
P2	F8	48	P2_F8	ZT356.20	∆Zt107320	MM + Sorbitol	0.047	-4.4112
P2	G8	48	P2_G8	ZT356.20	∆Zt107320	MM + Sucrose	0.0511	-4.29053
P2	B9	48	P2_B9	ZT356.38	∆Zt107320	MM + Sucrose	0.0493	-4.34227
P2	C9	48	P2_C9	ZT356.38	∆Zt107320	MM + Galactose	0.0426	-4.553
P2	D9	48	P2_D9	ZT356.38	∆Zt107320	MM + Maltose	0.0483	-4.37183
P2	E9	48	P2_E9	ZT356.38	∆Zt107320	MM + Mannitol	0.0485	-4.36587
P2	F9	48	P2_F9	ZT356.38	∆Zt107320	MM + Sorbitol	0.0481	-4.37782
P2	G9	48	P2_G9	ZT356.38	∆Zt107320	MM + Sucrose	0.049	-4.35107
P2	B10	48	P2_B10	ZT360.5	∆Zt107320::Zt107320-eGFP	MM + Sucrose	0.0517	-4.27369
P2	C10	48	P2_C10	ZT360.5	∆Zt107320::Zt107320-eGFP	MM + Galactose	0.0434	-4.52616
P2	D10	48	P2_D10	ZT360.5	∆Zt107320::Zt107320-eGFP	MM + Maltose	0.0485	-4.36587
P2	E10	48	P2_E10	ZT360.5	∆Zt107320::Zt107320-eGFP	MM + Mannitol	0.045	-4.47393
P2	F10	48	P2_F10	ZT360.5	∆Zt107320::Zt107320-eGFP	MM + Sorbitol	0.0471	-4.40813
P2	G10	48	P2_G10	ZT360.5	∆Zt107320::Zt107320-eGFP	MM + Sucrose	0.0519	-4.26812
P2	B11	48	P2_B11	ZT360.40	∆Zt107320::Zt107320-eGFP	MM + Sucrose	0.0531	-4.23514
P2	C11	48	P2_C11	ZT360.40	∆Zt107320::Zt107320-eGFP	MM + Galactose	0.0443	-4.49655
P2	D11	48	P2_D11	ZT360.40	∆Zt107320::Zt107320-eGFP	MM + Maltose	0.0471	-4.40813
P2	E11	48	P2_E11	ZT360.40	∆Zt107320::Zt107320-eGFP	MM + Mannitol	0.0477	-4.38987
P2	F11	48	P2_F11	ZT360.40	∆Zt107320::Zt107320-eGFP	MM + Sorbitol	0.0497	-4.33061
P2	G11	48	P2_G11	ZT360.40	∆Zt107320::Zt107320-eGFP	MM + Sucrose	0.0512	-4.28771
P3	B2	48	P3_B2	Zt09	wt	MM + Xylose	0.0436	-4.51953
P3	C2	48	P3_C2	Zt09	wt	MM + Starch	0.048	-4.38082
P3	D2	48	P3_D2	Zt09	wt	MM	0.0406	-4.62238
P3	E2	48	P3_E2	Zt09	wt	MM + Fructose	0.0458	-4.44851
P3	F2	48	P3_F2	Zt09	wt	MM + Glucose	0.0507	-4.30187
P3	G2	48	P3_G2	Zt09	wt	MM + Xylose	0.0421	-4.57004
P3	B3	48	P3_B3	ZT356.20	∆Zt107320	MM + Xylose	0.0455	-4.45799
P3	C3	48	P3_C3	ZT356.20	∆Zt107320	MM + Starch	0.0478	-4.38685
P3	D3	48	P3_D3	ZT356.20	∆Zt107320	MM	0.0426	-4.553
P3	E3	48	P3_E3	ZT356.20	∆Zt107320	MM + Fructose	0.0428	-4.54625
P3	F3	48	P3_F3	ZT356.20	∆Zt107320	MM + Glucose	0.0476	-4.39289
P3	G3	48	P3_G3	ZT356.20	∆Zt107320	MM + Xylose	0.0437	-4.51622
P3	B4	48	P3_B4	ZT356.38	∆Zt107320	MM + Xylose	0.0437	-4.51622
P3	C4	48	P3_C4	ZT356.38	∆Zt107320	MM + Starch	0.0483	-4.37183
P3	D4	48	P3_D4	ZT356.38	∆Zt107320	MM	0.0434	-4.52616
P3	E4	48	P3_E4	ZT356.38	∆Zt107320	MM + Fructose	0.0435	-4.52284
P3	F4	48	P3_F4	ZT356.38	∆Zt107320	MM + Glucose	0.048	-4.38082
P3	G4	48	P3_G4	ZT356.38	∆Zt107320	MM + Xylose	0.0425	-4.55639
P3	B5	48	P3_B5	ZT360.5	∆Zt107320::Zt107320-eGFP	MM + Xylose	0.0435	-4.52284
P3	C5	48	P3_C5	ZT360.5	∆Zt107320::Zt107320-eGFP	MM + Starch	0.0486	-4.3629
P3	D5	48	P3_D5	ZT360.5	∆Zt107320::Zt107320-eGFP	MM	0.043	-4.53952
P3	E5	48	P3_E5	ZT360.5	∆Zt107320::Zt107320-eGFP	MM + Fructose	0.0452	-4.46753
P3	F5	48	P3_F5	ZT360.5	∆Zt107320::Zt107320-eGFP	MM + Glucose	0.048	-4.38082
P3	G5	48	P3_G5	ZT360.5	∆Zt107320::Zt107320-eGFP	MM + Xylose	0.046	-4.44222
P3	B6	48	P3_B6	ZT360.40	∆Zt107320::Zt107320-eGFP	MM + Xylose	0.0433	-4.52949
P3	C6	48	P3_C6	ZT360.40	∆Zt107320::Zt107320-eGFP	MM + Starch	0.0509	-4.29619
P3	D6	48	P3_D6	ZT360.40	∆Zt107320::Zt107320-eGFP	MM	0.0403	-4.63308
P3	E6	48	P3_E6	ZT360.40	∆Zt107320::Zt107320-eGFP	MM + Fructose	0.0447	-4.48358
P3	F6	48	P3_F6	ZT360.40	∆Zt107320::Zt107320-eGFP	MM + Glucose	0.0488	-4.35698
P3	G6	48	P3_G6	ZT360.40	∆Zt107320::Zt107320-eGFP	MM + Xylose	0.043	-4.53952
P3	B7	48	P3_B7	Zt09	wt	MM + Sorbitol	0.0463	-4.43284
P3	C7	48	P3_C7	Zt09	wt	MM + Sucrose	0.0526	-4.24879
P3	D7	48	P3_D7	Zt09	wt	MM + Galactose	0.0432	-4.53282
P3	E7	48	P3_E7	Zt09	wt	MM + Maltose	0.0473	-4.40202
P3	F7	48	P3_F7	Zt09	wt	MM + Mannitol	0.0463	-4.43284
P3	G7	48	P3_G7	Zt09	wt	MM + Sorbitol	0.0488	-4.35698
P3	B8	48	P3_B8	ZT356.20	∆Zt107320	MM + Sorbitol	0.0456	-4.45482
P3	C8	48	P3_C8	ZT356.20	∆Zt107320	MM + Sucrose	0.0473	-4.40202
P3	D8	48	P3_D8	ZT356.20	∆Zt107320	MM + Galactose	0.0434	-4.52616
P3	E8	48	P3_E8	ZT356.20	∆Zt107320	MM + Maltose	0.047	-4.4112
P3	F8	48	P3_F8	ZT356.20	∆Zt107320	MM + Mannitol	0.0452	-4.46753
P3	G8	48	P3_G8	ZT356.20	∆Zt107320	MM + Sorbitol	0.05	-4.32193
P3	B9	48	P3_B9	ZT356.38	∆Zt107320	MM + Sorbitol	0.048	-4.38082
P3	C9	48	P3_C9	ZT356.38	∆Zt107320	MM + Sucrose	0.0483	-4.37183
P3	D9	48	P3_D9	ZT356.38	∆Zt107320	MM + Galactose	0.0461	-4.43909
P3	E9	48	P3_E9	ZT356.38	∆Zt107320	MM + Maltose	0.0461	-4.43909
P3	F9	48	P3_F9	ZT356.38	∆Zt107320	MM + Mannitol	0.0459	-4.44536
P3	G9	48	P3_G9	ZT356.38	∆Zt107320	MM + Sorbitol	0.047	-4.4112
P3	B10	48	P3_B10	ZT360.5	∆Zt107320::Zt107320-eGFP	MM + Sorbitol	0.0479	-4.38383
P3	C10	48	P3_C10	ZT360.5	∆Zt107320::Zt107320-eGFP	MM + Sucrose	0.0493	-4.34227
P3	D10	48	P3_D10	ZT360.5	∆Zt107320::Zt107320-eGFP	MM + Galactose	0.0451	-4.47073
P3	E10	48	P3_E10	ZT360.5	∆Zt107320::Zt107320-eGFP	MM + Maltose	0.0452	-4.46753
P3	F10	48	P3_F10	ZT360.5	∆Zt107320::Zt107320-eGFP	MM + Mannitol	0.0455	-4.45799
P3	G10	48	P3_G10	ZT360.5	∆Zt107320::Zt107320-eGFP	MM + Sorbitol	0.0475	-4.39593
P3	B11	48	P3_B11	ZT360.40	∆Zt107320::Zt107320-eGFP	MM + Sorbitol	0.0473	-4.40202
P3	C11	48	P3_C11	ZT360.40	∆Zt107320::Zt107320-eGFP	MM + Sucrose	0.0504	-4.31043
P3	D11	48	P3_D11	ZT360.40	∆Zt107320::Zt107320-eGFP	MM + Galactose	0.0437	-4.51622
P3	E11	48	P3_E11	ZT360.40	∆Zt107320::Zt107320-eGFP	MM + Maltose	0.0482	-4.37482
P3	F11	48	P3_F11	ZT360.40	∆Zt107320::Zt107320-eGFP	MM + Mannitol	0.0482	-4.37482
P3	G11	48	P3_G11	ZT360.40	∆Zt107320::Zt107320-eGFP	MM + Sorbitol	0.0463	-4.43284
P4	B2	48	P4_B2	Zt09	wt	MM + Glucose	0.0501	-4.31905
P4	C2	48	P4_C2	Zt09	wt	MM + Xylose	0.0434	-4.52616
P4	D2	48	P4_D2	Zt09	wt	MM + Starch	0.0478	-4.38685
P4	E2	48	P4_E2	Zt09	wt	MM	0.0414	-4.59423
P4	F2	48	P4_F2	Zt09	wt	MM + Fructose	0.0478	-4.38685
P4	G2	48	P4_G2	Zt09	wt	MM + Glucose	0.0499	-4.32482
P4	B3	48	P4_B3	ZT356.20	∆Zt107320	MM + Glucose	0.05	-4.32193
P4	C3	48	P4_C3	ZT356.20	∆Zt107320	MM + Xylose	0.0431	-4.53617
P4	D3	48	P4_D3	ZT356.20	∆Zt107320	MM + Starch	0.0494	-4.33935
P4	E3	48	P4_E3	ZT356.20	∆Zt107320	MM	0.0403	-4.63308
P4	F3	48	P4_F3	ZT356.20	∆Zt107320	MM + Fructose	0.0446	-4.48681
P4	G3	48	P4_G3	ZT356.20	∆Zt107320	MM + Glucose	0.0498	-4.32771
P4	B4	48	P4_B4	ZT356.38	∆Zt107320	MM + Glucose	0.0529	-4.24059
P4	C4	48	P4_C4	ZT356.38	∆Zt107320	MM + Xylose	0.0423	-4.5632
P4	D4	48	P4_D4	ZT356.38	∆Zt107320	MM + Starch	0.0505	-4.30757
P4	E4	48	P4_E4	ZT356.38	∆Zt107320	MM	0.0417	-4.58381
P4	F4	48	P4_F4	ZT356.38	∆Zt107320	MM + Fructose	0.0445	-4.49005
P4	B5	48	P4_B5	ZT360.5	∆Zt107320::Zt107320-eGFP	MM + Glucose	0.0503	-4.3133
P4	C5	48	P4_C5	ZT360.5	∆Zt107320::Zt107320-eGFP	MM + Xylose	0.043	-4.53952
P4	D5	48	P4_D5	ZT360.5	∆Zt107320::Zt107320-eGFP	MM + Starch	0.0503	-4.3133
P4	E5	48	P4_E5	ZT360.5	∆Zt107320::Zt107320-eGFP	MM	0.041	-4.60823
P4	F5	48	P4_F5	ZT360.5	∆Zt107320::Zt107320-eGFP	MM + Fructose	0.0458	-4.44851
P4	G5	48	P4_G5	ZT360.5	∆Zt107320::Zt107320-eGFP	MM + Glucose	0.0512	-4.28771
P4	B6	48	P4_B6	ZT360.40	∆Zt107320::Zt107320-eGFP	MM + Glucose	0.0492	-4.3452
P4	C6	48	P4_C6	ZT360.40	∆Zt107320::Zt107320-eGFP	MM + Xylose	0.0436	-4.51953
P4	D6	48	P4_D6	ZT360.40	∆Zt107320::Zt107320-eGFP	MM + Starch	0.0473	-4.40202
P4	E6	48	P4_E6	ZT360.40	∆Zt107320::Zt107320-eGFP	MM	0.0403	-4.63308
P4	F6	48	P4_F6	ZT360.40	∆Zt107320::Zt107320-eGFP	MM + Fructose	0.047	-4.4112
P4	G6	48	P4_G6	ZT360.40	∆Zt107320::Zt107320-eGFP	MM + Glucose	0.0494	-4.33935
P4	C7	48	P4_C7	Zt09	wt	MM + Sorbitol	0.0472	-4.40507
P4	D7	48	P4_D7	Zt09	wt	MM + Sucrose	0.0521	-4.26257
P4	E7	48	P4_E7	Zt09	wt	MM + Galactose	0.0437	-4.51622
P4	F7	48	P4_F7	Zt09	wt	MM + Maltose	0.0475	-4.39593
P4	G7	48	P4_G7	Zt09	wt	MM + Mannitol	0.0466	-4.42353
P4	B8	48	P4_B8	ZT356.20	∆Zt107320	MM + Mannitol	0.0447	-4.48358
P4	C8	48	P4_C8	ZT356.20	∆Zt107320	MM + Sorbitol	0.0474	-4.39897
P4	D8	48	P4_D8	ZT356.20	∆Zt107320	MM + Sucrose	0.0509	-4.29619
P4	E8	48	P4_E8	ZT356.20	∆Zt107320	MM + Galactose	0.044	-4.50635
P4	F8	48	P4_F8	ZT356.20	∆Zt107320	MM + Maltose	0.0469	-4.41427
P4	G8	48	P4_G8	ZT356.20	∆Zt107320	MM + Mannitol	0.0477	-4.38987
P4	B9	48	P4_B9	ZT356.38	∆Zt107320	MM + Mannitol	0.0446	-4.48681
P4	C9	48	P4_C9	ZT356.38	∆Zt107320	MM + Sorbitol	0.0468	-4.41735
P4	D9	48	P4_D9	ZT356.38	∆Zt107320	MM + Sucrose	0.0513	-4.2849
P4	E9	48	P4_E9	ZT356.38	∆Zt107320	MM + Galactose	0.0444	-4.4933
P4	F9	48	P4_F9	ZT356.38	∆Zt107320	MM + Maltose	0.0486	-4.3629
P4	G9	48	P4_G9	ZT356.38	∆Zt107320	MM + Mannitol	0.0454	-4.46116
P4	B10	48	P4_B10	ZT360.5	∆Zt107320::Zt107320-eGFP	MM + Mannitol	0.0464	-4.42973
P4	C10	48	P4_C10	ZT360.5	∆Zt107320::Zt107320-eGFP	MM + Sorbitol	0.0466	-4.42353
P4	D10	48	P4_D10	ZT360.5	∆Zt107320::Zt107320-eGFP	MM + Sucrose	0.0522	-4.25981
P4	E10	48	P4_E10	ZT360.5	∆Zt107320::Zt107320-eGFP	MM + Galactose	0.0432	-4.53282
P4	F10	48	P4_F10	ZT360.5	∆Zt107320::Zt107320-eGFP	MM + Maltose	0.0466	-4.42353
P4	G10	48	P4_G10	ZT360.5	∆Zt107320::Zt107320-eGFP	MM + Mannitol	0.0468	-4.41735
P4	B11	48	P4_B11	ZT360.40	∆Zt107320::Zt107320-eGFP	MM + Mannitol	0.046	-4.44222
P4	C11	48	P4_C11	ZT360.40	∆Zt107320::Zt107320-eGFP	MM + Sorbitol	0.0476	-4.39289
P4	D11	48	P4_D11	ZT360.40	∆Zt107320::Zt107320-eGFP	MM + Sucrose	0.0527	-4.24605
P4	E11	48	P4_E11	ZT360.40	∆Zt107320::Zt107320-eGFP	MM + Galactose	0.0427	-4.54962
P4	F11	48	P4_F11	ZT360.40	∆Zt107320::Zt107320-eGFP	MM + Maltose	0.0495	-4.33643
P4	G11	48	P4_G11	ZT360.40	∆Zt107320::Zt107320-eGFP	MM + Mannitol	0.0463	-4.43284
P5	B2	48	P5_B2	Zt09	wt	MM + Fructose	0.0459	-4.44536
P5	C2	48	P5_C2	Zt09	wt	MM + Glucose	0.0497	-4.33061
P5	D2	48	P5_D2	Zt09	wt	MM + Xylose	0.0435	-4.52284
P5	E2	48	P5_E2	Zt09	wt	MM + Starch	0.0518	-4.2709
P5	F2	48	P5_F2	Zt09	wt	MM	0.0428	-4.54625
P5	G2	48	P5_G2	Zt09	wt	MM + Fructose	0.0485	-4.36587
P5	B3	48	P5_B3	ZT356.20	∆Zt107320	MM + Fructose	0.0441	-4.50308
P5	C3	48	P5_C3	ZT356.20	∆Zt107320	MM + Glucose	0.0476	-4.39289
P5	D3	48	P5_D3	ZT356.20	∆Zt107320	MM + Xylose	0.0452	-4.46753
P5	E3	48	P5_E3	ZT356.20	∆Zt107320	MM + Starch	0.0505	-4.30757
P5	F3	48	P5_F3	ZT356.20	∆Zt107320	MM	0.0415	-4.59074
P5	G3	48	P5_G3	ZT356.20	∆Zt107320	MM + Fructose	0.0455	-4.45799
P5	B4	48	P5_B4	ZT356.38	∆Zt107320	MM + Fructose	0.0458	-4.44851
P5	C4	48	P5_C4	ZT356.38	∆Zt107320	MM + Glucose	0.0504	-4.31043
P5	D4	48	P5_D4	ZT356.38	∆Zt107320	MM + Xylose	0.0453	-4.46435
P5	E4	48	P5_E4	ZT356.38	∆Zt107320	MM + Starch	0.0503	-4.3133
P5	F4	48	P5_F4	ZT356.38	∆Zt107320	MM	0.0422	-4.56661
P5	G4	48	P5_G4	ZT356.38	∆Zt107320	MM + Fructose	0.0446	-4.48681
P5	B5	48	P5_B5	ZT360.5	∆Zt107320::Zt107320-eGFP	MM + Fructose	0.0458	-4.44851
P5	C5	48	P5_C5	ZT360.5	∆Zt107320::Zt107320-eGFP	MM + Glucose	0.0507	-4.30187
P5	D5	48	P5_D5	ZT360.5	∆Zt107320::Zt107320-eGFP	MM + Xylose	0.0458	-4.44851
P5	E5	48	P5_E5	ZT360.5	∆Zt107320::Zt107320-eGFP	MM + Starch	0.0496	-4.33352
P5	F5	48	P5_F5	ZT360.5	∆Zt107320::Zt107320-eGFP	MM	0.0399	-4.64747
P5	G5	48	P5_G5	ZT360.5	∆Zt107320::Zt107320-eGFP	MM + Fructose	0.0492	-4.3452
P5	B6	48	P5_B6	ZT360.40	∆Zt107320::Zt107320-eGFP	MM + Fructose	0.0449	-4.47714
P5	C6	48	P5_C6	ZT360.40	∆Zt107320::Zt107320-eGFP	MM + Glucose	0.0572	-4.12784
P5	D6	48	P5_D6	ZT360.40	∆Zt107320::Zt107320-eGFP	MM + Xylose	0.0438	-4.51293
P5	E6	48	P5_E6	ZT360.40	∆Zt107320::Zt107320-eGFP	MM + Starch	0.0493	-4.34227
P5	F6	48	P5_F6	ZT360.40	∆Zt107320::Zt107320-eGFP	MM	0.0413	-4.59771
P5	G6	48	P5_G6	ZT360.40	∆Zt107320::Zt107320-eGFP	MM + Fructose	0.0462	-4.43596
P5	B7	48	P5_B7	Zt09	wt	MM + Maltose	0.0463	-4.43284
P5	C7	48	P5_C7	Zt09	wt	MM + Mannitol	0.0445	-4.49005
P5	D7	48	P5_D7	Zt09	wt	MM + Sorbitol	0.0486	-4.3629
P5	E7	48	P5_E7	Zt09	wt	MM + Sucrose	0.0507	-4.30187
P5	F7	48	P5_F7	Zt09	wt	MM + Galactose	0.0438	-4.51293
P5	G7	48	P5_G7	Zt09	wt	MM + Maltose	0.047	-4.4112
P5	B8	48	P5_B8	ZT356.20	∆Zt107320	MM + Maltose	0.0464	-4.42973
P5	C8	48	P5_C8	ZT356.20	∆Zt107320	MM + Mannitol	0.0453	-4.46435
P5	D8	48	P5_D8	ZT356.20	∆Zt107320	MM + Sorbitol	0.049	-4.35107
P5	E8	48	P5_E8	ZT356.20	∆Zt107320	MM + Sucrose	0.0476	-4.39289
P5	F8	48	P5_F8	ZT356.20	∆Zt107320	MM + Galactose	0.0435	-4.52284
P5	G8	48	P5_G8	ZT356.20	∆Zt107320	MM + Maltose	0.0491	-4.34813
P5	B9	48	P5_B9	ZT356.38	∆Zt107320	MM + Maltose	0.0497	-4.33061
P5	C9	48	P5_C9	ZT356.38	∆Zt107320	MM + Mannitol	0.0451	-4.47073
P5	D9	48	P5_D9	ZT356.38	∆Zt107320	MM + Sorbitol	0.0503	-4.3133
P5	E9	48	P5_E9	ZT356.38	∆Zt107320	MM + Sucrose	0.0486	-4.3629
P5	F9	48	P5_F9	ZT356.38	∆Zt107320	MM + Galactose	0.0443	-4.49655
P5	G9	48	P5_G9	ZT356.38	∆Zt107320	MM + Maltose	0.0466	-4.42353
P5	B10	48	P5_B10	ZT360.5	∆Zt107320::Zt107320-eGFP	MM + Maltose	0.0494	-4.33935
P5	C10	48	P5_C10	ZT360.5	∆Zt107320::Zt107320-eGFP	MM + Mannitol	0.0455	-4.45799
P5	D10	48	P5_D10	ZT360.5	∆Zt107320::Zt107320-eGFP	MM + Sorbitol	0.0499	-4.32482
P5	E10	48	P5_E10	ZT360.5	∆Zt107320::Zt107320-eGFP	MM + Sucrose	0.051	-4.29336
P5	F10	48	P5_F10	ZT360.5	∆Zt107320::Zt107320-eGFP	MM + Galactose	0.0453	-4.46435
P5	G10	48	P5_G10	ZT360.5	∆Zt107320::Zt107320-eGFP	MM + Maltose	0.0499	-4.32482
P5	B11	48	P5_B11	ZT360.40	∆Zt107320::Zt107320-eGFP	MM + Maltose	0.046	-4.44222
P5	C11	48	P5_C11	ZT360.40	∆Zt107320::Zt107320-eGFP	MM + Mannitol	0.0451	-4.47073
P5	D11	48	P5_D11	ZT360.40	∆Zt107320::Zt107320-eGFP	MM + Sorbitol	0.0458	-4.44851
P5	E11	48	P5_E11	ZT360.40	∆Zt107320::Zt107320-eGFP	MM + Sucrose	0.0502	-4.31617
P5	F11	48	P5_F11	ZT360.40	∆Zt107320::Zt107320-eGFP	MM + Galactose	0.0451	-4.47073
P5	G11	48	P5_G11	ZT360.40	∆Zt107320::Zt107320-eGFP	MM + Maltose	0.0461	-4.43909
P6	B2	48	P6_B2	Zt09	wt	MM	0.0415	-4.59074
P6	C2	48	P6_C2	Zt09	wt	MM + Fructose	0.0452	-4.46753
P6	D2	48	P6_D2	Zt09	wt	MM + Glucose	0.0488	-4.35698
P6	E2	48	P6_E2	Zt09	wt	MM + Xylose	0.0435	-4.52284
P6	F2	48	P6_F2	Zt09	wt	MM + Starch	0.0535	-4.22432
P6	G2	48	P6_G2	Zt09	wt	MM	0.04	-4.64386
P6	B3	48	P6_B3	ZT356.20	∆Zt107320	MM	0.0428	-4.54625
P6	C3	48	P6_C3	ZT356.20	∆Zt107320	MM + Fructose	0.0427	-4.54962
P6	D3	48	P6_D3	ZT356.20	∆Zt107320	MM + Glucose	0.0482	-4.37482
P6	E3	48	P6_E3	ZT356.20	∆Zt107320	MM + Xylose	0.0425	-4.55639
P6	F3	48	P6_F3	ZT356.20	∆Zt107320	MM + Starch	0.0486	-4.3629
P6	G3	48	P6_G3	ZT356.20	∆Zt107320	MM	0.0413	-4.59771
P6	B4	48	P6_B4	ZT356.38	∆Zt107320	MM	0.0413	-4.59771
P6	C4	48	P6_C4	ZT356.38	∆Zt107320	MM + Fructose	0.0434	-4.52616
P6	D4	48	P6_D4	ZT356.38	∆Zt107320	MM + Glucose	0.0478	-4.38685
P6	E4	48	P6_E4	ZT356.38	∆Zt107320	MM + Xylose	0.0428	-4.54625
P6	F4	48	P6_F4	ZT356.38	∆Zt107320	MM + Starch	0.0506	-4.30472
P6	G4	48	P6_G4	ZT356.38	∆Zt107320	MM	0.041	-4.60823
P6	B5	48	P6_B5	ZT360.5	∆Zt107320::Zt107320-eGFP	MM	0.0403	-4.63308
P6	C5	48	P6_C5	ZT360.5	∆Zt107320::Zt107320-eGFP	MM + Fructose	0.0448	-4.48036
P6	D5	48	P6_D5	ZT360.5	∆Zt107320::Zt107320-eGFP	MM + Glucose	0.0504	-4.31043
P6	E5	48	P6_E5	ZT360.5	∆Zt107320::Zt107320-eGFP	MM + Xylose	0.0438	-4.51293
P6	F5	48	P6_F5	ZT360.5	∆Zt107320::Zt107320-eGFP	MM + Starch	0.0494	-4.33935
P6	G5	48	P6_G5	ZT360.5	∆Zt107320::Zt107320-eGFP	MM	0.0423	-4.5632
P6	B6	48	P6_B6	ZT360.40	∆Zt107320::Zt107320-eGFP	MM	0.0402	-4.63666
P6	C6	48	P6_C6	ZT360.40	∆Zt107320::Zt107320-eGFP	MM + Fructose	0.0443	-4.49655
P6	D6	48	P6_D6	ZT360.40	∆Zt107320::Zt107320-eGFP	MM + Glucose	0.0476	-4.39289
P6	E6	48	P6_E6	ZT360.40	∆Zt107320::Zt107320-eGFP	MM + Xylose	0.0432	-4.53282
P6	F6	48	P6_F6	ZT360.40	∆Zt107320::Zt107320-eGFP	MM + Starch	0.049	-4.35107
P6	G6	48	P6_G6	ZT360.40	∆Zt107320::Zt107320-eGFP	MM	0.0405	-4.62593
P6	B7	48	P6_B7	Zt09	wt	MM + Galactose	0.0418	-4.58035
P6	C7	48	P6_C7	Zt09	wt	MM + Maltose	0.0456	-4.45482
P6	D7	48	P6_D7	Zt09	wt	MM + Mannitol	0.0442	-4.49981
P6	E7	48	P6_E7	Zt09	wt	MM + Sorbitol	0.0458	-4.44851
P6	F7	48	P6_F7	Zt09	wt	MM + Sucrose	0.0509	-4.29619
P6	G7	48	P6_G7	Zt09	wt	MM + Galactose	0.0432	-4.53282
P6	B8	48	P6_B8	ZT356.20	∆Zt107320	MM + Galactose	0.0419	-4.57691
P6	C8	48	P6_C8	ZT356.20	∆Zt107320	MM + Maltose	0.0447	-4.48358
P6	D8	48	P6_D8	ZT356.20	∆Zt107320	MM + Mannitol	0.0465	-4.42663
P6	E8	48	P6_E8	ZT356.20	∆Zt107320	MM + Sorbitol	0.0462	-4.43596
P6	F8	48	P6_F8	ZT356.20	∆Zt107320	MM + Sucrose	0.0478	-4.38685
P6	G8	48	P6_G8	ZT356.20	∆Zt107320	MM + Galactose	0.0445	-4.49005
P6	B9	48	P6_B9	ZT356.38	∆Zt107320	MM + Galactose	0.0429	-4.54288
P6	C9	48	P6_C9	ZT356.38	∆Zt107320	MM + Maltose	0.0455	-4.45799
P6	D9	48	P6_D9	ZT356.38	∆Zt107320	MM + Mannitol	0.0469	-4.41427
P6	E9	48	P6_E9	ZT356.38	∆Zt107320	MM + Sorbitol	0.0449	-4.47714
P6	F9	48	P6_F9	ZT356.38	∆Zt107320	MM + Sucrose	0.0484	-4.36885
P6	G9	48	P6_G9	ZT356.38	∆Zt107320	MM + Galactose	0.0423	-4.5632
P6	B10	48	P6_B10	ZT360.5	∆Zt107320::Zt107320-eGFP	MM + Galactose	0.0445	-4.49005
P6	C10	48	P6_C10	ZT360.5	∆Zt107320::Zt107320-eGFP	MM + Maltose	0.0459	-4.44536
P6	D10	48	P6_D10	ZT360.5	∆Zt107320::Zt107320-eGFP	MM + Mannitol	0.0461	-4.43909
P6	E10	48	P6_E10	ZT360.5	∆Zt107320::Zt107320-eGFP	MM + Sorbitol	0.046	-4.44222
P6	F10	48	P6_F10	ZT360.5	∆Zt107320::Zt107320-eGFP	MM + Sucrose	0.0513	-4.2849
P6	G10	48	P6_G10	ZT360.5	∆Zt107320::Zt107320-eGFP	MM + Galactose	0.0442	-4.49981
P6	B11	48	P6_B11	ZT360.40	∆Zt107320::Zt107320-eGFP	MM + Galactose	0.0452	-4.46753
P6	C11	48	P6_C11	ZT360.40	∆Zt107320::Zt107320-eGFP	MM + Maltose	0.0449	-4.47714
P6	D11	48	P6_D11	ZT360.40	∆Zt107320::Zt107320-eGFP	MM + Mannitol	0.0451	-4.47073
P6	E11	48	P6_E11	ZT360.40	∆Zt107320::Zt107320-eGFP	MM + Sorbitol	0.0462	-4.43596
P6	F11	48	P6_F11	ZT360.40	∆Zt107320::Zt107320-eGFP	MM + Sucrose	0.0507	-4.30187
P6	G11	48	P6_G11	ZT360.40	∆Zt107320::Zt107320-eGFP	MM + Galactose	0.0435	-4.52284
P7	B2	48	P7_B2	Zt09	wt	MM + Starch	0.0479	-4.38383
P7	C2	48	P7_C2	Zt09	wt	MM	0.0406	-4.62238
P7	D2	48	P7_D2	Zt09	wt	MM + Fructose	0.0449	-4.47714
P7	E2	48	P7_E2	Zt09	wt	MM + Glucose	0.0509	-4.29619
P7	F2	48	P7_F2	Zt09	wt	MM + Xylose	0.045	-4.47393
P7	G2	48	P7_G2	Zt09	wt	MM + Starch	0.0473	-4.40202
P7	B3	48	P7_B3	ZT356.20	∆Zt107320	MM + Starch	0.049	-4.35107
P7	C3	48	P7_C3	ZT356.20	∆Zt107320	MM	0.0396	-4.65836
P7	D3	48	P7_D3	ZT356.20	∆Zt107320	MM + Fructose	0.0448	-4.48036
P7	E3	48	P7_E3	ZT356.20	∆Zt107320	MM + Glucose	0.0473	-4.40202
P7	F3	48	P7_F3	ZT356.20	∆Zt107320	MM + Xylose	0.0423	-4.5632
P7	G3	48	P7_G3	ZT356.20	∆Zt107320	MM + Starch	0.0512	-4.28771
P7	B4	48	P7_B4	ZT356.38	∆Zt107320	MM + Starch	0.0477	-4.38987
P7	C4	48	P7_C4	ZT356.38	∆Zt107320	MM	0.0404	-4.6295
P7	D4	48	P7_D4	ZT356.38	∆Zt107320	MM + Fructose	0.046	-4.44222
P7	E4	48	P7_E4	ZT356.38	∆Zt107320	MM + Glucose	0.049	-4.35107
P7	F4	48	P7_F4	ZT356.38	∆Zt107320	MM + Xylose	0.0442	-4.49981
P7	G4	48	P7_G4	ZT356.38	∆Zt107320	MM + Starch	0.0492	-4.3452
P7	B5	48	P7_B5	ZT360.5	∆Zt107320::Zt107320-eGFP	MM + Starch	0.0465	-4.42663
P7	C5	48	P7_C5	ZT360.5	∆Zt107320::Zt107320-eGFP	MM	0.0404	-4.6295
P7	D5	48	P7_D5	ZT360.5	∆Zt107320::Zt107320-eGFP	MM + Fructose	0.0475	-4.39593
P7	E5	48	P7_E5	ZT360.5	∆Zt107320::Zt107320-eGFP	MM + Glucose	0.0491	-4.34813
P7	F5	48	P7_F5	ZT360.5	∆Zt107320::Zt107320-eGFP	MM + Xylose	0.0423	-4.5632
P7	G5	48	P7_G5	ZT360.5	∆Zt107320::Zt107320-eGFP	MM + Starch	0.0516	-4.27649
P7	B6	48	P7_B6	ZT360.40	∆Zt107320::Zt107320-eGFP	MM + Starch	0.0474	-4.39897
P7	C6	48	P7_C6	ZT360.40	∆Zt107320::Zt107320-eGFP	MM	0.0402	-4.63666
P7	D6	48	P7_D6	ZT360.40	∆Zt107320::Zt107320-eGFP	MM + Fructose	0.0468	-4.41735
P7	E6	48	P7_E6	ZT360.40	∆Zt107320::Zt107320-eGFP	MM + Glucose	0.0502	-4.31617
P7	F6	48	P7_F6	ZT360.40	∆Zt107320::Zt107320-eGFP	MM + Xylose	0.0431	-4.53617
P7	G6	48	P7_G6	ZT360.40	∆Zt107320::Zt107320-eGFP	MM + Starch	0.0495	-4.33643
P7	B7	48	P7_B7	Zt09	wt	MM + Sucrose	0.0507	-4.30187
P7	C7	48	P7_C7	Zt09	wt	MM + Galactose	0.0437	-4.51622
P7	D7	48	P7_D7	Zt09	wt	MM + Maltose	0.0475	-4.39593
P7	E7	48	P7_E7	Zt09	wt	MM + Mannitol	0.0464	-4.42973
P7	F7	48	P7_F7	Zt09	wt	MM + Sorbitol	0.0469	-4.41427
P7	G7	48	P7_G7	Zt09	wt	MM + Sucrose	0.0523	-4.25705
P7	B8	48	P7_B8	ZT356.20	∆Zt107320	MM + Sucrose	0.0487	-4.35993
P7	C8	48	P7_C8	ZT356.20	∆Zt107320	MM + Galactose	0.0427	-4.54962
P7	D8	48	P7_D8	ZT356.20	∆Zt107320	MM + Maltose	0.0479	-4.38383
P7	E8	48	P7_E8	ZT356.20	∆Zt107320	MM + Mannitol	0.0457	-4.45166
P7	F8	48	P7_F8	ZT356.20	∆Zt107320	MM + Sorbitol	0.0475	-4.39593
P7	G8	48	P7_G8	ZT356.20	∆Zt107320	MM + Sucrose	0.0515	-4.27928
P7	B9	48	P7_B9	ZT356.38	∆Zt107320	MM + Sucrose	0.0483	-4.37183
P7	C9	48	P7_C9	ZT356.38	∆Zt107320	MM + Galactose	0.042	-4.57347
P7	D9	48	P7_D9	ZT356.38	∆Zt107320	MM + Maltose	0.0488	-4.35698
P7	E9	48	P7_E9	ZT356.38	∆Zt107320	MM + Mannitol	0.0444	-4.4933
P7	F9	48	P7_F9	ZT356.38	∆Zt107320	MM + Sorbitol	0.0496	-4.33352
P7	G9	48	P7_G9	ZT356.38	∆Zt107320	MM + Sucrose	0.0504	-4.31043
P7	B10	48	P7_B10	ZT360.5	∆Zt107320::Zt107320-eGFP	MM + Sucrose	0.051	-4.29336
P7	C10	48	P7_C10	ZT360.5	∆Zt107320::Zt107320-eGFP	MM + Galactose	0.0434	-4.52616
P7	D10	48	P7_D10	ZT360.5	∆Zt107320::Zt107320-eGFP	MM + Maltose	0.0497	-4.33061
P7	E10	48	P7_E10	ZT360.5	∆Zt107320::Zt107320-eGFP	MM + Mannitol	0.0445	-4.49005
P7	F10	48	P7_F10	ZT360.5	∆Zt107320::Zt107320-eGFP	MM + Sorbitol	0.0492	-4.3452
P7	G10	48	P7_G10	ZT360.5	∆Zt107320::Zt107320-eGFP	MM + Sucrose	0.0524	-4.25429
P7	B11	48	P7_B11	ZT360.40	∆Zt107320::Zt107320-eGFP	MM + Sucrose	0.0516	-4.27649
P7	C11	48	P7_C11	ZT360.40	∆Zt107320::Zt107320-eGFP	MM + Galactose	0.0438	-4.51293
P7	D11	48	P7_D11	ZT360.40	∆Zt107320::Zt107320-eGFP	MM + Maltose	0.0468	-4.41735
P7	E11	48	P7_E11	ZT360.40	∆Zt107320::Zt107320-eGFP	MM + Mannitol	0.0458	-4.44851
P7	F11	48	P7_F11	ZT360.40	∆Zt107320::Zt107320-eGFP	MM + Sorbitol	0.0482	-4.37482
P7	G11	48	P7_G11	ZT360.40	∆Zt107320::Zt107320-eGFP	MM + Sucrose	0.0515	-4.27928
P8	B2	48	P8_B2	Zt09	wt	MM + Xylose	0.0439	-4.50964
P8	C2	48	P8_C2	Zt09	wt	MM + Starch	0.047	-4.4112
P8	D2	48	P8_D2	Zt09	wt	MM	0.0403	-4.63308
P8	E2	48	P8_E2	Zt09	wt	MM + Fructose	0.0488	-4.35698
P8	F2	48	P8_F2	Zt09	wt	MM + Glucose	0.0527	-4.24605
P8	G2	48	P8_G2	Zt09	wt	MM + Xylose	0.0432	-4.53282
P8	B3	48	P8_B3	ZT356.20	∆Zt107320	MM + Xylose	0.0433	-4.52949
P8	C3	48	P8_C3	ZT356.20	∆Zt107320	MM + Starch	0.0466	-4.42353
P8	D3	48	P8_D3	ZT356.20	∆Zt107320	MM	0.0422	-4.56661
P8	E3	48	P8_E3	ZT356.20	∆Zt107320	MM + Fructose	0.043	-4.53952
P8	F3	48	P8_F3	ZT356.20	∆Zt107320	MM + Glucose	0.0486	-4.3629
P8	G3	48	P8_G3	ZT356.20	∆Zt107320	MM + Xylose	0.0433	-4.52949
P8	B4	48	P8_B4	ZT356.38	∆Zt107320	MM + Xylose	0.0429	-4.54288
P8	C4	48	P8_C4	ZT356.38	∆Zt107320	MM + Starch	0.0477	-4.38987
P8	D4	48	P8_D4	ZT356.38	∆Zt107320	MM	0.0432	-4.53282
P8	E4	48	P8_E4	ZT356.38	∆Zt107320	MM + Fructose	0.0455	-4.45799
P8	F4	48	P8_F4	ZT356.38	∆Zt107320	MM + Glucose	0.0529	-4.24059
P8	G4	48	P8_G4	ZT356.38	∆Zt107320	MM + Xylose	0.0433	-4.52949
P8	B5	48	P8_B5	ZT360.5	∆Zt107320::Zt107320-eGFP	MM + Xylose	0.0429	-4.54288
P8	C5	48	P8_C5	ZT360.5	∆Zt107320::Zt107320-eGFP	MM + Starch	0.0472	-4.40507
P8	D5	48	P8_D5	ZT360.5	∆Zt107320::Zt107320-eGFP	MM	0.0422	-4.56661
P8	E5	48	P8_E5	ZT360.5	∆Zt107320::Zt107320-eGFP	MM + Fructose	0.0471	-4.40813
P8	F5	48	P8_F5	ZT360.5	∆Zt107320::Zt107320-eGFP	MM + Glucose	0.0508	-4.29903
P8	G5	48	P8_G5	ZT360.5	∆Zt107320::Zt107320-eGFP	MM + Xylose	0.0458	-4.44851
P8	B6	48	P8_B6	ZT360.40	∆Zt107320::Zt107320-eGFP	MM + Xylose	0.0436	-4.51953
P8	C6	48	P8_C6	ZT360.40	∆Zt107320::Zt107320-eGFP	MM + Starch	0.0477	-4.38987
P8	D6	48	P8_D6	ZT360.40	∆Zt107320::Zt107320-eGFP	MM	0.041	-4.60823
P8	E6	48	P8_E6	ZT360.40	∆Zt107320::Zt107320-eGFP	MM + Fructose	0.0468	-4.41735
P8	F6	48	P8_F6	ZT360.40	∆Zt107320::Zt107320-eGFP	MM + Glucose	0.052	-4.26534
P8	G6	48	P8_G6	ZT360.40	∆Zt107320::Zt107320-eGFP	MM + Xylose	0.0445	-4.49005
P8	B7	48	P8_B7	Zt09	wt	MM + Sorbitol	0.0458	-4.44851
P8	C7	48	P8_C7	Zt09	wt	MM + Sucrose	0.0515	-4.27928
P8	D7	48	P8_D7	Zt09	wt	MM + Galactose	0.0442	-4.49981
P8	E7	48	P8_E7	Zt09	wt	MM + Maltose	0.0478	-4.38685
P8	F7	48	P8_F7	Zt09	wt	MM + Mannitol	0.0469	-4.41427
P8	G7	48	P8_G7	Zt09	wt	MM + Sorbitol	0.0479	-4.38383
P8	B8	48	P8_B8	ZT356.20	∆Zt107320	MM + Sorbitol	0.0456	-4.45482
P8	C8	48	P8_C8	ZT356.20	∆Zt107320	MM + Sucrose	0.049	-4.35107
P8	D8	48	P8_D8	ZT356.20	∆Zt107320	MM + Galactose	0.0452	-4.46753
P8	E8	48	P8_E8	ZT356.20	∆Zt107320	MM + Maltose	0.0471	-4.40813
P8	F8	48	P8_F8	ZT356.20	∆Zt107320	MM + Mannitol	0.0468	-4.41735
P8	G8	48	P8_G8	ZT356.20	∆Zt107320	MM + Sorbitol	0.0496	-4.33352
P8	B9	48	P8_B9	ZT356.38	∆Zt107320	MM + Sorbitol	0.047	-4.4112
P8	C9	48	P8_C9	ZT356.38	∆Zt107320	MM + Sucrose	0.0493	-4.34227
P8	D9	48	P8_D9	ZT356.38	∆Zt107320	MM + Galactose	0.0455	-4.45799
P8	E9	48	P8_E9	ZT356.38	∆Zt107320	MM + Maltose	0.0464	-4.42973
P8	F9	48	P8_F9	ZT356.38	∆Zt107320	MM + Mannitol	0.0465	-4.42663
P8	G9	48	P8_G9	ZT356.38	∆Zt107320	MM + Sorbitol	0.0472	-4.40507
P8	B10	48	P8_B10	ZT360.5	∆Zt107320::Zt107320-eGFP	MM + Sorbitol	0.0479	-4.38383
P8	C10	48	P8_C10	ZT360.5	∆Zt107320::Zt107320-eGFP	MM + Sucrose	0.0497	-4.33061
P8	D10	48	P8_D10	ZT360.5	∆Zt107320::Zt107320-eGFP	MM + Galactose	0.0459	-4.44536
P8	E10	48	P8_E10	ZT360.5	∆Zt107320::Zt107320-eGFP	MM + Maltose	0.0465	-4.42663
P8	F10	48	P8_F10	ZT360.5	∆Zt107320::Zt107320-eGFP	MM + Mannitol	0.0468	-4.41735
P8	G10	48	P8_G10	ZT360.5	∆Zt107320::Zt107320-eGFP	MM + Sorbitol	0.048	-4.38082
P8	B11	48	P8_B11	ZT360.40	∆Zt107320::Zt107320-eGFP	MM + Sorbitol	0.0471	-4.40813
P8	C11	48	P8_C11	ZT360.40	∆Zt107320::Zt107320-eGFP	MM + Sucrose	0.0507	-4.30187
P8	D11	48	P8_D11	ZT360.40	∆Zt107320::Zt107320-eGFP	MM + Galactose	0.0435	-4.52284
P8	E11	48	P8_E11	ZT360.40	∆Zt107320::Zt107320-eGFP	MM + Maltose	0.0475	-4.39593
P8	F11	48	P8_F11	ZT360.40	∆Zt107320::Zt107320-eGFP	MM + Mannitol	0.0483	-4.37183
P8	G11	48	P8_G11	ZT360.40	∆Zt107320::Zt107320-eGFP	MM + Sorbitol	0.0463	-4.43284
P1	B2	72	P1_B2	Zt09	wt	MM	0.0491	-4.34813
P1	C2	72	P1_C2	Zt09	wt	MM + Fructose	0.0524	-4.25429
P1	D2	72	P1_D2	Zt09	wt	MM + Glucose	0.0652	-3.93898
P1	E2	72	P1_E2	Zt09	wt	MM + Xylose	0.0505	-4.30757
P1	F2	72	P1_F2	Zt09	wt	MM + Starch	0.0532	-4.23243
P1	G2	72	P1_G2	Zt09	wt	MM	0.0403	-4.63308
P1	B3	72	P1_B3	ZT356.20	∆Zt107320	MM	0.0428	-4.54625
P1	C3	72	P1_C3	ZT356.20	∆Zt107320	MM + Fructose	0.051	-4.29336
P1	D3	72	P1_D3	ZT356.20	∆Zt107320	MM + Glucose	0.0604	-4.04931
P1	E3	72	P1_E3	ZT356.20	∆Zt107320	MM + Xylose	0.0486	-4.3629
P1	F3	72	P1_F3	ZT356.20	∆Zt107320	MM + Starch	0.05	-4.32193
P1	G3	72	P1_G3	ZT356.20	∆Zt107320	MM	0.0418	-4.58035
P1	B4	72	P1_B4	ZT356.38	∆Zt107320	MM	0.0468	-4.41735
P1	C4	72	P1_C4	ZT356.38	∆Zt107320	MM + Fructose	0.0509	-4.29619
P1	D4	72	P1_D4	ZT356.38	∆Zt107320	MM + Glucose	0.0671	-3.89754
P1	E4	72	P1_E4	ZT356.38	∆Zt107320	MM + Xylose	0.0509	-4.29619
P1	F4	72	P1_F4	ZT356.38	∆Zt107320	MM + Starch	0.0524	-4.25429
P1	G4	72	P1_G4	ZT356.38	∆Zt107320	MM	0.0415	-4.59074
P1	B5	72	P1_B5	ZT360.5	∆Zt107320::Zt107320-eGFP	MM	0.0399	-4.64747
P1	C5	72	P1_C5	ZT360.5	∆Zt107320::Zt107320-eGFP	MM + Fructose	0.0526	-4.24879
P1	D5	72	P1_D5	ZT360.5	∆Zt107320::Zt107320-eGFP	MM + Glucose	0.068	-3.87832
P1	E5	72	P1_E5	ZT360.5	∆Zt107320::Zt107320-eGFP	MM + Xylose	0.0505	-4.30757
P1	F5	72	P1_F5	ZT360.5	∆Zt107320::Zt107320-eGFP	MM + Starch	0.0507	-4.30187
P1	G5	72	P1_G5	ZT360.5	∆Zt107320::Zt107320-eGFP	MM	0.0443	-4.49655
P1	B6	72	P1_B6	ZT360.40	∆Zt107320::Zt107320-eGFP	MM	0.0409	-4.61176
P1	C6	72	P1_C6	ZT360.40	∆Zt107320::Zt107320-eGFP	MM + Fructose	0.053	-4.23786
P1	D6	72	P1_D6	ZT360.40	∆Zt107320::Zt107320-eGFP	MM + Glucose	0.0679	-3.88044
P1	E6	72	P1_E6	ZT360.40	∆Zt107320::Zt107320-eGFP	MM + Xylose	0.0507	-4.30187
P1	F6	72	P1_F6	ZT360.40	∆Zt107320::Zt107320-eGFP	MM + Starch	0.0506	-4.30472
P1	G6	72	P1_G6	ZT360.40	∆Zt107320::Zt107320-eGFP	MM	0.0414	-4.59423
P1	B7	72	P1_B7	Zt09	wt	MM + Galactose	0.0443	-4.49655
P1	C7	72	P1_C7	Zt09	wt	MM + Maltose	0.0523	-4.25705
P1	D7	72	P1_D7	Zt09	wt	MM + Mannitol	0.0496	-4.33352
P1	E7	72	P1_E7	Zt09	wt	MM + Sorbitol	0.0526	-4.24879
P1	F7	72	P1_F7	Zt09	wt	MM + Sucrose	0.0769	-3.70087
P1	G7	72	P1_G7	Zt09	wt	MM + Galactose	0.0449	-4.47714
P1	B8	72	P1_B8	ZT356.20	∆Zt107320	MM + Galactose	0.0434	-4.52616
P1	C8	72	P1_C8	ZT356.20	∆Zt107320	MM + Maltose	0.0533	-4.22972
P1	D8	72	P1_D8	ZT356.20	∆Zt107320	MM + Mannitol	0.0544	-4.20025
P1	E8	72	P1_E8	ZT356.20	∆Zt107320	MM + Sorbitol	0.0534	-4.22702
P1	F8	72	P1_F8	ZT356.20	∆Zt107320	MM + Sucrose	0.0662	-3.91702
P1	G8	72	P1_G8	ZT356.20	∆Zt107320	MM + Galactose	0.0462	-4.43596
P1	B9	72	P1_B9	ZT356.38	∆Zt107320	MM + Galactose	0.0439	-4.50964
P1	C9	72	P1_C9	ZT356.38	∆Zt107320	MM + Maltose	0.0518	-4.2709
P1	D9	72	P1_D9	ZT356.38	∆Zt107320	MM + Mannitol	0.051	-4.29336
P1	E9	72	P1_E9	ZT356.38	∆Zt107320	MM + Sorbitol	0.0532	-4.23243
P1	F9	72	P1_F9	ZT356.38	∆Zt107320	MM + Sucrose	0.0648	-3.94786
P1	G9	72	P1_G9	ZT356.38	∆Zt107320	MM + Galactose	0.043	-4.53952
P1	B10	72	P1_B10	ZT360.5	∆Zt107320::Zt107320-eGFP	MM + Galactose	0.0462	-4.43596
P1	C10	72	P1_C10	ZT360.5	∆Zt107320::Zt107320-eGFP	MM + Maltose	0.0514	-4.28209
P1	D10	72	P1_D10	ZT360.5	∆Zt107320::Zt107320-eGFP	MM + Mannitol	0.054	-4.2109
P1	E10	72	P1_E10	ZT360.5	∆Zt107320::Zt107320-eGFP	MM + Sorbitol	0.0518	-4.2709
P1	F10	72	P1_F10	ZT360.5	∆Zt107320::Zt107320-eGFP	MM + Sucrose	0.0662	-3.91702
P1	G10	72	P1_G10	ZT360.5	∆Zt107320::Zt107320-eGFP	MM + Galactose	0.051	-4.29336
P1	B11	72	P1_B11	ZT360.40	∆Zt107320::Zt107320-eGFP	MM + Galactose	0.0466	-4.42353
P1	D11	72	P1_D11	ZT360.40	∆Zt107320::Zt107320-eGFP	MM + Mannitol	0.0535	-4.22432
P1	E11	72	P1_E11	ZT360.40	∆Zt107320::Zt107320-eGFP	MM + Sorbitol	0.0519	-4.26812
P1	F11	72	P1_F11	ZT360.40	∆Zt107320::Zt107320-eGFP	MM + Sucrose	0.0665	-3.9105
P1	G11	72	P1_G11	ZT360.40	∆Zt107320::Zt107320-eGFP	MM + Galactose	0.0443	-4.49655
P2	B2	72	P2_B2	Zt09	wt	MM + Starch	0.0486	-4.3629
P2	C2	72	P2_C2	Zt09	wt	MM	0.0405	-4.62593
P2	D2	72	P2_D2	Zt09	wt	MM + Fructose	0.0542	-4.20556
P2	E2	72	P2_E2	Zt09	wt	MM + Glucose	0.0667	-3.90617
P2	F2	72	P2_F2	Zt09	wt	MM + Xylose	0.0494	-4.33935
P2	G2	72	P2_G2	Zt09	wt	MM + Starch	0.0485	-4.36587
P2	B3	72	P2_B3	ZT356.20	∆Zt107320	MM + Starch	0.0533	-4.22972
P2	C3	72	P2_C3	ZT356.20	∆Zt107320	MM	0.0404	-4.6295
P2	D3	72	P2_D3	ZT356.20	∆Zt107320	MM + Fructose	0.0516	-4.27649
P2	E3	72	P2_E3	ZT356.20	∆Zt107320	MM + Glucose	0.0558	-4.16359
P2	F3	72	P2_F3	ZT356.20	∆Zt107320	MM + Xylose	0.0482	-4.37482
P2	G3	72	P2_G3	ZT356.20	∆Zt107320	MM + Starch	0.0495	-4.33643
P2	B4	72	P2_B4	ZT356.38	∆Zt107320	MM + Starch	0.05	-4.32193
P2	C4	72	P2_C4	ZT356.38	∆Zt107320	MM	0.0412	-4.60121
P2	D4	72	P2_D4	ZT356.38	∆Zt107320	MM + Fructose	0.0525	-4.25154
P2	E4	72	P2_E4	ZT356.38	∆Zt107320	MM + Glucose	0.0589	-4.08559
P2	F4	72	P2_F4	ZT356.38	∆Zt107320	MM + Xylose	0.0475	-4.39593
P2	G4	72	P2_G4	ZT356.38	∆Zt107320	MM + Starch	0.049	-4.35107
P2	B5	72	P2_B5	ZT360.5	∆Zt107320::Zt107320-eGFP	MM + Starch	0.0492	-4.3452
P2	C5	72	P2_C5	ZT360.5	∆Zt107320::Zt107320-eGFP	MM	0.0407	-4.61883
P2	D5	72	P2_D5	ZT360.5	∆Zt107320::Zt107320-eGFP	MM + Fructose	0.0569	-4.13543
P2	E5	72	P2_E5	ZT360.5	∆Zt107320::Zt107320-eGFP	MM + Glucose	0.0631	-3.98622
P2	F5	72	P2_F5	ZT360.5	∆Zt107320::Zt107320-eGFP	MM + Xylose	0.0475	-4.39593
P2	G5	72	P2_G5	ZT360.5	∆Zt107320::Zt107320-eGFP	MM + Starch	0.0521	-4.26257
P2	B6	72	P2_B6	ZT360.40	∆Zt107320::Zt107320-eGFP	MM + Starch	0.0487	-4.35993
P2	C6	72	P2_C6	ZT360.40	∆Zt107320::Zt107320-eGFP	MM	0.0408	-4.61529
P2	D6	72	P2_D6	ZT360.40	∆Zt107320::Zt107320-eGFP	MM + Fructose	0.0518	-4.2709
P2	E6	72	P2_E6	ZT360.40	∆Zt107320::Zt107320-eGFP	MM + Glucose	0.0674	-3.89111
P2	F6	72	P2_F6	ZT360.40	∆Zt107320::Zt107320-eGFP	MM + Xylose	0.0503	-4.3133
P2	G6	72	P2_G6	ZT360.40	∆Zt107320::Zt107320-eGFP	MM + Starch	0.0514	-4.28209
P2	B7	72	P2_B7	Zt09	wt	MM + Sucrose	0.073	-3.77596
P2	C7	72	P2_C7	Zt09	wt	MM + Galactose	0.0457	-4.45166
P2	D7	72	P2_D7	Zt09	wt	MM + Maltose	0.0545	-4.1976
P2	E7	72	P2_E7	Zt09	wt	MM + Mannitol	0.0529	-4.24059
P2	F7	72	P2_F7	Zt09	wt	MM + Sorbitol	0.0525	-4.25154
P2	G7	72	P2_G7	Zt09	wt	MM + Sucrose	0.0724	-3.78787
P2	B8	72	P2_B8	ZT356.20	∆Zt107320	MM + Sucrose	0.0615	-4.02327
P2	C8	72	P2_C8	ZT356.20	∆Zt107320	MM + Galactose	0.0443	-4.49655
P2	D8	72	P2_D8	ZT356.20	∆Zt107320	MM + Maltose	0.0553	-4.17658
P2	E8	72	P2_E8	ZT356.20	∆Zt107320	MM + Mannitol	0.0544	-4.20025
P2	F8	72	P2_F8	ZT356.20	∆Zt107320	MM + Sorbitol	0.0523	-4.25705
P2	G8	72	P2_G8	ZT356.20	∆Zt107320	MM + Sucrose	0.0641	-3.96353
P2	B9	72	P2_B9	ZT356.38	∆Zt107320	MM + Sucrose	0.0658	-3.92577
P2	C9	72	P2_C9	ZT356.38	∆Zt107320	MM + Galactose	0.044	-4.50635
P2	D9	72	P2_D9	ZT356.38	∆Zt107320	MM + Maltose	0.0551	-4.1818
P2	E9	72	P2_E9	ZT356.38	∆Zt107320	MM + Mannitol	0.0534	-4.22702
P2	F9	72	P2_F9	ZT356.38	∆Zt107320	MM + Sorbitol	0.0532	-4.23243
P2	G9	72	P2_G9	ZT356.38	∆Zt107320	MM + Sucrose	0.0636	-3.97483
P2	B10	72	P2_B10	ZT360.5	∆Zt107320::Zt107320-eGFP	MM + Sucrose	0.0715	-3.80591
P2	C10	72	P2_C10	ZT360.5	∆Zt107320::Zt107320-eGFP	MM + Galactose	0.0454	-4.46116
P2	D10	72	P2_D10	ZT360.5	∆Zt107320::Zt107320-eGFP	MM + Maltose	0.0553	-4.17658
P2	E10	72	P2_E10	ZT360.5	∆Zt107320::Zt107320-eGFP	MM + Mannitol	0.0499	-4.32482
P2	F10	72	P2_F10	ZT360.5	∆Zt107320::Zt107320-eGFP	MM + Sorbitol	0.0518	-4.2709
P2	G10	72	P2_G10	ZT360.5	∆Zt107320::Zt107320-eGFP	MM + Sucrose	0.0705	-3.82623
P2	B11	72	P2_B11	ZT360.40	∆Zt107320::Zt107320-eGFP	MM + Sucrose	0.0767	-3.70463
P2	C11	72	P2_C11	ZT360.40	∆Zt107320::Zt107320-eGFP	MM + Galactose	0.0469	-4.41427
P2	D11	72	P2_D11	ZT360.40	∆Zt107320::Zt107320-eGFP	MM + Maltose	0.0537	-4.21893
P2	E11	72	P2_E11	ZT360.40	∆Zt107320::Zt107320-eGFP	MM + Mannitol	0.054	-4.2109
P2	F11	72	P2_F11	ZT360.40	∆Zt107320::Zt107320-eGFP	MM + Sorbitol	0.055	-4.18442
P2	G11	72	P2_G11	ZT360.40	∆Zt107320::Zt107320-eGFP	MM + Sucrose	0.0733	-3.77004
P3	B2	72	P3_B2	Zt09	wt	MM + Xylose	0.0496	-4.33352
P3	C2	72	P3_C2	Zt09	wt	MM + Starch	0.0486	-4.3629
P3	D2	72	P3_D2	Zt09	wt	MM	0.0404	-4.6295
P3	E2	72	P3_E2	Zt09	wt	MM + Fructose	0.0548	-4.18968
P3	F2	72	P3_F2	Zt09	wt	MM + Glucose	0.0693	-3.851
P3	G2	72	P3_G2	Zt09	wt	MM + Xylose	0.0481	-4.37782
P3	B3	72	P3_B3	ZT356.20	∆Zt107320	MM + Xylose	0.0513	-4.2849
P3	C3	72	P3_C3	ZT356.20	∆Zt107320	MM + Starch	0.0485	-4.36587
P3	D3	72	P3_D3	ZT356.20	∆Zt107320	MM	0.0423	-4.5632
P3	E3	72	P3_E3	ZT356.20	∆Zt107320	MM + Fructose	0.0487	-4.35993
P3	F3	72	P3_F3	ZT356.20	∆Zt107320	MM + Glucose	0.0603	-4.0517
P3	G3	72	P3_G3	ZT356.20	∆Zt107320	MM + Xylose	0.0489	-4.35402
P3	B4	72	P3_B4	ZT356.38	∆Zt107320	MM + Xylose	0.0497	-4.33061
P3	C4	72	P3_C4	ZT356.38	∆Zt107320	MM + Starch	0.0486	-4.3629
P3	D4	72	P3_D4	ZT356.38	∆Zt107320	MM	0.0433	-4.52949
P3	E4	72	P3_E4	ZT356.38	∆Zt107320	MM + Fructose	0.0504	-4.31043
P3	F4	72	P3_F4	ZT356.38	∆Zt107320	MM + Glucose	0.0625	-4
P3	G4	72	P3_G4	ZT356.38	∆Zt107320	MM + Xylose	0.0479	-4.38383
P3	B5	72	P3_B5	ZT360.5	∆Zt107320::Zt107320-eGFP	MM + Xylose	0.0499	-4.32482
P3	C5	72	P3_C5	ZT360.5	∆Zt107320::Zt107320-eGFP	MM + Starch	0.049	-4.35107
P3	D5	72	P3_D5	ZT360.5	∆Zt107320::Zt107320-eGFP	MM	0.043	-4.53952
P3	E5	72	P3_E5	ZT360.5	∆Zt107320::Zt107320-eGFP	MM + Fructose	0.053	-4.23786
P3	F5	72	P3_F5	ZT360.5	∆Zt107320::Zt107320-eGFP	MM + Glucose	0.0616	-4.02093
P3	G5	72	P3_G5	ZT360.5	∆Zt107320::Zt107320-eGFP	MM + Xylose	0.0521	-4.26257
P3	B6	72	P3_B6	ZT360.40	∆Zt107320::Zt107320-eGFP	MM + Xylose	0.0504	-4.31043
P3	C6	72	P3_C6	ZT360.40	∆Zt107320::Zt107320-eGFP	MM + Starch	0.0516	-4.27649
P3	D6	72	P3_D6	ZT360.40	∆Zt107320::Zt107320-eGFP	MM	0.0402	-4.63666
P3	E6	72	P3_E6	ZT360.40	∆Zt107320::Zt107320-eGFP	MM + Fructose	0.0515	-4.27928
P3	F6	72	P3_F6	ZT360.40	∆Zt107320::Zt107320-eGFP	MM + Glucose	0.0666	-3.90833
P3	G6	72	P3_G6	ZT360.40	∆Zt107320::Zt107320-eGFP	MM + Xylose	0.0488	-4.35698
P3	B7	72	P3_B7	Zt09	wt	MM + Sorbitol	0.0523	-4.25705
P3	C7	72	P3_C7	Zt09	wt	MM + Sucrose	0.0823	-3.60296
P3	D7	72	P3_D7	Zt09	wt	MM + Galactose	0.0453	-4.46435
P3	E7	72	P3_E7	Zt09	wt	MM + Maltose	0.0551	-4.1818
P3	F7	72	P3_F7	Zt09	wt	MM + Mannitol	0.0525	-4.25154
P3	G7	72	P3_G7	Zt09	wt	MM + Sorbitol	0.0588	-4.08804
P3	B8	72	P3_B8	ZT356.20	∆Zt107320	MM + Sorbitol	0.0513	-4.2849
P3	C8	72	P3_C8	ZT356.20	∆Zt107320	MM + Sucrose	0.0612	-4.03032
P3	D8	72	P3_D8	ZT356.20	∆Zt107320	MM + Galactose	0.045	-4.47393
P3	E8	72	P3_E8	ZT356.20	∆Zt107320	MM + Maltose	0.0549	-4.18705
P3	F8	72	P3_F8	ZT356.20	∆Zt107320	MM + Mannitol	0.0513	-4.2849
P3	G8	72	P3_G8	ZT356.20	∆Zt107320	MM + Sorbitol	0.055	-4.18442
P3	B9	72	P3_B9	ZT356.38	∆Zt107320	MM + Sorbitol	0.0538	-4.21625
P3	C9	72	P3_C9	ZT356.38	∆Zt107320	MM + Sucrose	0.0653	-3.93677
P3	D9	72	P3_D9	ZT356.38	∆Zt107320	MM + Galactose	0.0474	-4.39897
P3	E9	72	P3_E9	ZT356.38	∆Zt107320	MM + Maltose	0.054	-4.2109
P3	F9	72	P3_F9	ZT356.38	∆Zt107320	MM + Mannitol	0.0506	-4.30472
P3	G9	72	P3_G9	ZT356.38	∆Zt107320	MM + Sorbitol	0.0521	-4.26257
P3	B10	72	P3_B10	ZT360.5	∆Zt107320::Zt107320-eGFP	MM + Sorbitol	0.0528	-4.24332
P3	C10	72	P3_C10	ZT360.5	∆Zt107320::Zt107320-eGFP	MM + Sucrose	0.0702	-3.83239
P3	D10	72	P3_D10	ZT360.5	∆Zt107320::Zt107320-eGFP	MM + Galactose	0.0472	-4.40507
P3	E10	72	P3_E10	ZT360.5	∆Zt107320::Zt107320-eGFP	MM + Maltose	0.0521	-4.26257
P3	F10	72	P3_F10	ZT360.5	∆Zt107320::Zt107320-eGFP	MM + Mannitol	0.0513	-4.2849
P3	G10	72	P3_G10	ZT360.5	∆Zt107320::Zt107320-eGFP	MM + Sorbitol	0.0521	-4.26257
P3	B11	72	P3_B11	ZT360.40	∆Zt107320::Zt107320-eGFP	MM + Sorbitol	0.0517	-4.27369
P3	C11	72	P3_C11	ZT360.40	∆Zt107320::Zt107320-eGFP	MM + Sucrose	0.0727	-3.7819
P3	D11	72	P3_D11	ZT360.40	∆Zt107320::Zt107320-eGFP	MM + Galactose	0.0468	-4.41735
P3	E11	72	P3_E11	ZT360.40	∆Zt107320::Zt107320-eGFP	MM + Maltose	0.0564	-4.14816
P3	F11	72	P3_F11	ZT360.40	∆Zt107320::Zt107320-eGFP	MM + Mannitol	0.0553	-4.17658
P3	G11	72	P3_G11	ZT360.40	∆Zt107320::Zt107320-eGFP	MM + Sorbitol	0.0515	-4.27928
P4	B2	72	P4_B2	Zt09	wt	MM + Glucose	0.0709	-3.81807
P4	C2	72	P4_C2	Zt09	wt	MM + Xylose	0.0514	-4.28209
P4	D2	72	P4_D2	Zt09	wt	MM + Starch	0.0487	-4.35993
P4	E2	72	P4_E2	Zt09	wt	MM	0.0408	-4.61529
P4	F2	72	P4_F2	Zt09	wt	MM + Fructose	0.0563	-4.15072
P4	G2	72	P4_G2	Zt09	wt	MM + Glucose	0.0705	-3.82623
P4	B3	72	P4_B3	ZT356.20	∆Zt107320	MM + Glucose	0.0642	-3.96128
P4	C3	72	P4_C3	ZT356.20	∆Zt107320	MM + Xylose	0.0507	-4.30187
P4	D3	72	P4_D3	ZT356.20	∆Zt107320	MM + Starch	0.0503	-4.3133
P4	E3	72	P4_E3	ZT356.20	∆Zt107320	MM	0.0401	-4.64025
P4	F3	72	P4_F3	ZT356.20	∆Zt107320	MM + Fructose	0.0529	-4.24059
P4	G3	72	P4_G3	ZT356.20	∆Zt107320	MM + Glucose	0.0626	-3.99769
P4	B4	72	P4_B4	ZT356.38	∆Zt107320	MM + Glucose	0.0714	-3.80793
P4	C4	72	P4_C4	ZT356.38	∆Zt107320	MM + Xylose	0.0476	-4.39289
P4	D4	72	P4_D4	ZT356.38	∆Zt107320	MM + Starch	0.0514	-4.28209
P4	E4	72	P4_E4	ZT356.38	∆Zt107320	MM	0.0413	-4.59771
P4	F4	72	P4_F4	ZT356.38	∆Zt107320	MM + Fructose	0.0516	-4.27649
P4	B5	72	P4_B5	ZT360.5	∆Zt107320::Zt107320-eGFP	MM + Glucose	0.0684	-3.86986
P4	C5	72	P4_C5	ZT360.5	∆Zt107320::Zt107320-eGFP	MM + Xylose	0.0491	-4.34813
P4	D5	72	P4_D5	ZT360.5	∆Zt107320::Zt107320-eGFP	MM + Starch	0.0518	-4.2709
P4	E5	72	P4_E5	ZT360.5	∆Zt107320::Zt107320-eGFP	MM	0.0406	-4.62238
P4	F5	72	P4_F5	ZT360.5	∆Zt107320::Zt107320-eGFP	MM + Fructose	0.0534	-4.22702
P4	G5	72	P4_G5	ZT360.5	∆Zt107320::Zt107320-eGFP	MM + Glucose	0.0665	-3.9105
P4	B6	72	P4_B6	ZT360.40	∆Zt107320::Zt107320-eGFP	MM + Glucose	0.0679	-3.88044
P4	C6	72	P4_C6	ZT360.40	∆Zt107320::Zt107320-eGFP	MM + Xylose	0.0508	-4.29903
P4	D6	72	P4_D6	ZT360.40	∆Zt107320::Zt107320-eGFP	MM + Starch	0.0483	-4.37183
P4	E6	72	P4_E6	ZT360.40	∆Zt107320::Zt107320-eGFP	MM	0.0401	-4.64025
P4	F6	72	P4_F6	ZT360.40	∆Zt107320::Zt107320-eGFP	MM + Fructose	0.0542	-4.20556
P4	G6	72	P4_G6	ZT360.40	∆Zt107320::Zt107320-eGFP	MM + Glucose	0.067	-3.8997
P4	C7	72	P4_C7	Zt09	wt	MM + Sorbitol	0.0531	-4.23514
P4	D7	72	P4_D7	Zt09	wt	MM + Sucrose	0.0811	-3.62415
P4	E7	72	P4_E7	Zt09	wt	MM + Galactose	0.0466	-4.42353
P4	F7	72	P4_F7	Zt09	wt	MM + Maltose	0.057	-4.13289
P4	G7	72	P4_G7	Zt09	wt	MM + Mannitol	0.0517	-4.27369
P4	B8	72	P4_B8	ZT356.20	∆Zt107320	MM + Mannitol	0.0514	-4.28209
P4	C8	72	P4_C8	ZT356.20	∆Zt107320	MM + Sorbitol	0.0526	-4.24879
P4	D8	72	P4_D8	ZT356.20	∆Zt107320	MM + Sucrose	0.0677	-3.8847
P4	E8	72	P4_E8	ZT356.20	∆Zt107320	MM + Galactose	0.0462	-4.43596
P4	F8	72	P4_F8	ZT356.20	∆Zt107320	MM + Maltose	0.0542	-4.20556
P4	G8	72	P4_G8	ZT356.20	∆Zt107320	MM + Mannitol	0.0537	-4.21893
P4	B9	72	P4_B9	ZT356.38	∆Zt107320	MM + Mannitol	0.0503	-4.3133
P4	C9	72	P4_C9	ZT356.38	∆Zt107320	MM + Sorbitol	0.0522	-4.25981
P4	D9	72	P4_D9	ZT356.38	∆Zt107320	MM + Sucrose	0.0693	-3.851
P4	E9	72	P4_E9	ZT356.38	∆Zt107320	MM + Galactose	0.0466	-4.42353
P4	F9	72	P4_F9	ZT356.38	∆Zt107320	MM + Maltose	0.0568	-4.13797
P4	G9	72	P4_G9	ZT356.38	∆Zt107320	MM + Mannitol	0.0508	-4.29903
P4	B10	72	P4_B10	ZT360.5	∆Zt107320::Zt107320-eGFP	MM + Mannitol	0.0528	-4.24332
P4	C10	72	P4_C10	ZT360.5	∆Zt107320::Zt107320-eGFP	MM + Sorbitol	0.0513	-4.2849
P4	D10	72	P4_D10	ZT360.5	∆Zt107320::Zt107320-eGFP	MM + Sucrose	0.0739	-3.75828
P4	E10	72	P4_E10	ZT360.5	∆Zt107320::Zt107320-eGFP	MM + Galactose	0.0452	-4.46753
P4	F10	72	P4_F10	ZT360.5	∆Zt107320::Zt107320-eGFP	MM + Maltose	0.0538	-4.21625
P4	G10	72	P4_G10	ZT360.5	∆Zt107320::Zt107320-eGFP	MM + Mannitol	0.0527	-4.24605
P4	B11	72	P4_B11	ZT360.40	∆Zt107320::Zt107320-eGFP	MM + Mannitol	0.052	-4.26534
P4	C11	72	P4_C11	ZT360.40	∆Zt107320::Zt107320-eGFP	MM + Sorbitol	0.052	-4.26534
P4	D11	72	P4_D11	ZT360.40	∆Zt107320::Zt107320-eGFP	MM + Sucrose	0.0763	-3.71217
P4	E11	72	P4_E11	ZT360.40	∆Zt107320::Zt107320-eGFP	MM + Galactose	0.0445	-4.49005
P4	F11	72	P4_F11	ZT360.40	∆Zt107320::Zt107320-eGFP	MM + Maltose	0.0581	-4.10532
P4	G11	72	P4_G11	ZT360.40	∆Zt107320::Zt107320-eGFP	MM + Mannitol	0.0525	-4.25154
P5	B2	72	P5_B2	Zt09	wt	MM + Fructose	0.0577	-4.11528
P5	C2	72	P5_C2	Zt09	wt	MM + Glucose	0.0661	-3.91921
P5	D2	72	P5_D2	Zt09	wt	MM + Xylose	0.0489	-4.35402
P5	E2	72	P5_E2	Zt09	wt	MM + Starch	0.0517	-4.27369
P5	F2	72	P5_F2	Zt09	wt	MM	0.0435	-4.52284
P5	G2	72	P5_G2	Zt09	wt	MM + Fructose	0.0546	-4.19496
P5	B3	72	P5_B3	ZT356.20	∆Zt107320	MM + Fructose	0.0487	-4.35993
P5	C3	72	P5_C3	ZT356.20	∆Zt107320	MM + Glucose	0.0573	-4.12532
P5	D3	72	P5_D3	ZT356.20	∆Zt107320	MM + Xylose	0.0509	-4.29619
P5	E3	72	P5_E3	ZT356.20	∆Zt107320	MM + Starch	0.0513	-4.2849
P5	F3	72	P5_F3	ZT356.20	∆Zt107320	MM	0.0415	-4.59074
P5	G3	72	P5_G3	ZT356.20	∆Zt107320	MM + Fructose	0.0494	-4.33935
P5	B4	72	P5_B4	ZT356.38	∆Zt107320	MM + Fructose	0.0487	-4.35993
P5	C4	72	P5_C4	ZT356.38	∆Zt107320	MM + Glucose	0.0624	-4.00231
P5	D4	72	P5_D4	ZT356.38	∆Zt107320	MM + Xylose	0.0486	-4.3629
P5	E4	72	P5_E4	ZT356.38	∆Zt107320	MM + Starch	0.0512	-4.28771
P5	F4	72	P5_F4	ZT356.38	∆Zt107320	MM	0.0417	-4.58381
P5	G4	72	P5_G4	ZT356.38	∆Zt107320	MM + Fructose	0.0498	-4.32771
P5	B5	72	P5_B5	ZT360.5	∆Zt107320::Zt107320-eGFP	MM + Fructose	0.0489	-4.35402
P5	C5	72	P5_C5	ZT360.5	∆Zt107320::Zt107320-eGFP	MM + Glucose	0.066	-3.92139
P5	D5	72	P5_D5	ZT360.5	∆Zt107320::Zt107320-eGFP	MM + Xylose	0.0497	-4.33061
P5	E5	72	P5_E5	ZT360.5	∆Zt107320::Zt107320-eGFP	MM + Starch	0.0505	-4.30757
P5	F5	72	P5_F5	ZT360.5	∆Zt107320::Zt107320-eGFP	MM	0.04	-4.64386
P5	G5	72	P5_G5	ZT360.5	∆Zt107320::Zt107320-eGFP	MM + Fructose	0.0575	-4.12029
P5	B6	72	P5_B6	ZT360.40	∆Zt107320::Zt107320-eGFP	MM + Fructose	0.0509	-4.29619
P5	C6	72	P5_C6	ZT360.40	∆Zt107320::Zt107320-eGFP	MM + Glucose	0.0703	-3.83033
P5	D6	72	P5_D6	ZT360.40	∆Zt107320::Zt107320-eGFP	MM + Xylose	0.0485	-4.36587
P5	E6	72	P5_E6	ZT360.40	∆Zt107320::Zt107320-eGFP	MM + Starch	0.0512	-4.28771
P5	F6	72	P5_F6	ZT360.40	∆Zt107320::Zt107320-eGFP	MM	0.0453	-4.46435
P5	G6	72	P5_G6	ZT360.40	∆Zt107320::Zt107320-eGFP	MM + Fructose	0.0516	-4.27649
P5	B7	72	P5_B7	Zt09	wt	MM + Maltose	0.0524	-4.25429
P5	C7	72	P5_C7	Zt09	wt	MM + Mannitol	0.0486	-4.3629
P5	D7	72	P5_D7	Zt09	wt	MM + Sorbitol	0.0533	-4.22972
P5	E7	72	P5_E7	Zt09	wt	MM + Sucrose	0.0745	-3.74662
P5	F7	72	P5_F7	Zt09	wt	MM + Galactose	0.0455	-4.45799
P5	G7	72	P5_G7	Zt09	wt	MM + Maltose	0.054	-4.2109
P5	B8	72	P5_B8	ZT356.20	∆Zt107320	MM + Maltose	0.0589	-4.08559
P5	C8	72	P5_C8	ZT356.20	∆Zt107320	MM + Mannitol	0.0494	-4.33935
P5	D8	72	P5_D8	ZT356.20	∆Zt107320	MM + Sorbitol	0.0536	-4.22162
P5	E8	72	P5_E8	ZT356.20	∆Zt107320	MM + Sucrose	0.0595	-4.07097
P5	F8	72	P5_F8	ZT356.20	∆Zt107320	MM + Galactose	0.0441	-4.50308
P5	G8	72	P5_G8	ZT356.20	∆Zt107320	MM + Maltose	0.0542	-4.20556
P5	B9	72	P5_B9	ZT356.38	∆Zt107320	MM + Maltose	0.0537	-4.21893
P5	C9	72	P5_C9	ZT356.38	∆Zt107320	MM + Mannitol	0.0482	-4.37482
P5	D9	72	P5_D9	ZT356.38	∆Zt107320	MM + Sorbitol	0.0538	-4.21625
P5	E9	72	P5_E9	ZT356.38	∆Zt107320	MM + Sucrose	0.0624	-4.00231
P5	F9	72	P5_F9	ZT356.38	∆Zt107320	MM + Galactose	0.0449	-4.47714
P5	G9	72	P5_G9	ZT356.38	∆Zt107320	MM + Maltose	0.0518	-4.2709
P5	B10	72	P5_B10	ZT360.5	∆Zt107320::Zt107320-eGFP	MM + Maltose	0.0547	-4.19232
P5	C10	72	P5_C10	ZT360.5	∆Zt107320::Zt107320-eGFP	MM + Mannitol	0.049	-4.35107
P5	D10	72	P5_D10	ZT360.5	∆Zt107320::Zt107320-eGFP	MM + Sorbitol	0.0556	-4.16877
P5	E10	72	P5_E10	ZT360.5	∆Zt107320::Zt107320-eGFP	MM + Sucrose	0.0707	-3.82215
P5	F10	72	P5_F10	ZT360.5	∆Zt107320::Zt107320-eGFP	MM + Galactose	0.0486	-4.3629
P5	G10	72	P5_G10	ZT360.5	∆Zt107320::Zt107320-eGFP	MM + Maltose	0.0519	-4.26812
P5	B11	72	P5_B11	ZT360.40	∆Zt107320::Zt107320-eGFP	MM + Maltose	0.0545	-4.1976
P5	C11	72	P5_C11	ZT360.40	∆Zt107320::Zt107320-eGFP	MM + Mannitol	0.0497	-4.33061
P5	D11	72	P5_D11	ZT360.40	∆Zt107320::Zt107320-eGFP	MM + Sorbitol	0.0498	-4.32771
P5	E11	72	P5_E11	ZT360.40	∆Zt107320::Zt107320-eGFP	MM + Sucrose	0.0697	-3.8427
P5	F11	72	P5_F11	ZT360.40	∆Zt107320::Zt107320-eGFP	MM + Galactose	0.0465	-4.42663
P5	G11	72	P5_G11	ZT360.40	∆Zt107320::Zt107320-eGFP	MM + Maltose	0.0505	-4.30757
P6	B2	72	P6_B2	Zt09	wt	MM	0.0416	-4.58727
P6	C2	72	P6_C2	Zt09	wt	MM + Fructose	0.0536	-4.22162
P6	D2	72	P6_D2	Zt09	wt	MM + Glucose	0.0688	-3.86145
P6	E2	72	P6_E2	Zt09	wt	MM + Xylose	0.0491	-4.34813
P6	F2	72	P6_F2	Zt09	wt	MM + Starch	0.0524	-4.25429
P6	G2	72	P6_G2	Zt09	wt	MM	0.04	-4.64386
P6	B3	72	P6_B3	ZT356.20	∆Zt107320	MM	0.0427	-4.54962
P6	C3	72	P6_C3	ZT356.20	∆Zt107320	MM + Fructose	0.0481	-4.37782
P6	D3	72	P6_D3	ZT356.20	∆Zt107320	MM + Glucose	0.0606	-4.04454
P6	E3	72	P6_E3	ZT356.20	∆Zt107320	MM + Xylose	0.0477	-4.38987
P6	F3	72	P6_F3	ZT356.20	∆Zt107320	MM + Starch	0.0499	-4.32482
P6	G3	72	P6_G3	ZT356.20	∆Zt107320	MM	0.0412	-4.60121
P6	B4	72	P6_B4	ZT356.38	∆Zt107320	MM	0.0413	-4.59771
P6	C4	72	P6_C4	ZT356.38	∆Zt107320	MM + Fructose	0.049	-4.35107
P6	D4	72	P6_D4	ZT356.38	∆Zt107320	MM + Glucose	0.0592	-4.07826
P6	E4	72	P6_E4	ZT356.38	∆Zt107320	MM + Xylose	0.0479	-4.38383
P6	F4	72	P6_F4	ZT356.38	∆Zt107320	MM + Starch	0.0519	-4.26812
P6	G4	72	P6_G4	ZT356.38	∆Zt107320	MM	0.0411	-4.60472
P6	B5	72	P6_B5	ZT360.5	∆Zt107320::Zt107320-eGFP	MM	0.0403	-4.63308
P6	C5	72	P6_C5	ZT360.5	∆Zt107320::Zt107320-eGFP	MM + Fructose	0.052	-4.26534
P6	D5	72	P6_D5	ZT360.5	∆Zt107320::Zt107320-eGFP	MM + Glucose	0.067	-3.8997
P6	E5	72	P6_E5	ZT360.5	∆Zt107320::Zt107320-eGFP	MM + Xylose	0.0501	-4.31905
P6	F5	72	P6_F5	ZT360.5	∆Zt107320::Zt107320-eGFP	MM + Starch	0.0505	-4.30757
P6	G5	72	P6_G5	ZT360.5	∆Zt107320::Zt107320-eGFP	MM	0.0423	-4.5632
P6	B6	72	P6_B6	ZT360.40	∆Zt107320::Zt107320-eGFP	MM	0.0405	-4.62593
P6	C6	72	P6_C6	ZT360.40	∆Zt107320::Zt107320-eGFP	MM + Fructose	0.0512	-4.28771
P6	D6	72	P6_D6	ZT360.40	∆Zt107320::Zt107320-eGFP	MM + Glucose	0.0627	-3.99539
P6	E6	72	P6_E6	ZT360.40	∆Zt107320::Zt107320-eGFP	MM + Xylose	0.0501	-4.31905
P6	F6	72	P6_F6	ZT360.40	∆Zt107320::Zt107320-eGFP	MM + Starch	0.0503	-4.3133
P6	G6	72	P6_G6	ZT360.40	∆Zt107320::Zt107320-eGFP	MM	0.0404	-4.6295
P6	B7	72	P6_B7	Zt09	wt	MM + Galactose	0.0439	-4.50964
P6	C7	72	P6_C7	Zt09	wt	MM + Maltose	0.0526	-4.24879
P6	D7	72	P6_D7	Zt09	wt	MM + Mannitol	0.0491	-4.34813
P6	E7	72	P6_E7	Zt09	wt	MM + Sorbitol	0.0509	-4.29619
P6	F7	72	P6_F7	Zt09	wt	MM + Sucrose	0.0733	-3.77004
P6	G7	72	P6_G7	Zt09	wt	MM + Galactose	0.0443	-4.49655
P6	B8	72	P6_B8	ZT356.20	∆Zt107320	MM + Galactose	0.0435	-4.52284
P6	C8	72	P6_C8	ZT356.20	∆Zt107320	MM + Maltose	0.0515	-4.27928
P6	D8	72	P6_D8	ZT356.20	∆Zt107320	MM + Mannitol	0.0508	-4.29903
P6	E8	72	P6_E8	ZT356.20	∆Zt107320	MM + Sorbitol	0.0514	-4.28209
P6	F8	72	P6_F8	ZT356.20	∆Zt107320	MM + Sucrose	0.0609	-4.03741
P6	G8	72	P6_G8	ZT356.20	∆Zt107320	MM + Galactose	0.045	-4.47393
P6	B9	72	P6_B9	ZT356.38	∆Zt107320	MM + Galactose	0.0444	-4.4933
P6	C9	72	P6_C9	ZT356.38	∆Zt107320	MM + Maltose	0.0521	-4.26257
P6	D9	72	P6_D9	ZT356.38	∆Zt107320	MM + Mannitol	0.0501	-4.31905
P6	E9	72	P6_E9	ZT356.38	∆Zt107320	MM + Sorbitol	0.0491	-4.34813
P6	F9	72	P6_F9	ZT356.38	∆Zt107320	MM + Sucrose	0.0626	-3.99769
P6	G9	72	P6_G9	ZT356.38	∆Zt107320	MM + Galactose	0.0432	-4.53282
P6	B10	72	P6_B10	ZT360.5	∆Zt107320::Zt107320-eGFP	MM + Galactose	0.0467	-4.42043
P6	C10	72	P6_C10	ZT360.5	∆Zt107320::Zt107320-eGFP	MM + Maltose	0.053	-4.23786
P6	D10	72	P6_D10	ZT360.5	∆Zt107320::Zt107320-eGFP	MM + Mannitol	0.0506	-4.30472
P6	E10	72	P6_E10	ZT360.5	∆Zt107320::Zt107320-eGFP	MM + Sorbitol	0.05	-4.32193
P6	F10	72	P6_F10	ZT360.5	∆Zt107320::Zt107320-eGFP	MM + Sucrose	0.0693	-3.851
P6	G10	72	P6_G10	ZT360.5	∆Zt107320::Zt107320-eGFP	MM + Galactose	0.0451	-4.47073
P6	B11	72	P6_B11	ZT360.40	∆Zt107320::Zt107320-eGFP	MM + Galactose	0.048	-4.38082
P6	C11	72	P6_C11	ZT360.40	∆Zt107320::Zt107320-eGFP	MM + Maltose	0.0514	-4.28209
P6	D11	72	P6_D11	ZT360.40	∆Zt107320::Zt107320-eGFP	MM + Mannitol	0.0507	-4.30187
P6	E11	72	P6_E11	ZT360.40	∆Zt107320::Zt107320-eGFP	MM + Sorbitol	0.0504	-4.31043
P6	F11	72	P6_F11	ZT360.40	∆Zt107320::Zt107320-eGFP	MM + Sucrose	0.0693	-3.851
P6	G11	72	P6_G11	ZT360.40	∆Zt107320::Zt107320-eGFP	MM + Galactose	0.0449	-4.47714
P7	B2	72	P7_B2	Zt09	wt	MM + Starch	0.0485	-4.36587
P7	C2	72	P7_C2	Zt09	wt	MM	0.0404	-4.6295
P7	D2	72	P7_D2	Zt09	wt	MM + Fructose	0.0532	-4.23243
P7	E2	72	P7_E2	Zt09	wt	MM + Glucose	0.0666	-3.90833
P7	F2	72	P7_F2	Zt09	wt	MM + Xylose	0.0521	-4.26257
P7	G2	72	P7_G2	Zt09	wt	MM + Starch	0.0483	-4.37183
P7	B3	72	P7_B3	ZT356.20	∆Zt107320	MM + Starch	0.05	-4.32193
P7	C3	72	P7_C3	ZT356.20	∆Zt107320	MM	0.0396	-4.65836
P7	D3	72	P7_D3	ZT356.20	∆Zt107320	MM + Fructose	0.0512	-4.28771
P7	E3	72	P7_E3	ZT356.20	∆Zt107320	MM + Glucose	0.0575	-4.12029
P7	F3	72	P7_F3	ZT356.20	∆Zt107320	MM + Xylose	0.0487	-4.35993
P7	G3	72	P7_G3	ZT356.20	∆Zt107320	MM + Starch	0.0514	-4.28209
P7	B4	72	P7_B4	ZT356.38	∆Zt107320	MM + Starch	0.0484	-4.36885
P7	C4	72	P7_C4	ZT356.38	∆Zt107320	MM	0.0404	-4.6295
P7	D4	72	P7_D4	ZT356.38	∆Zt107320	MM + Fructose	0.0532	-4.23243
P7	E4	72	P7_E4	ZT356.38	∆Zt107320	MM + Glucose	0.0612	-4.03032
P7	F4	72	P7_F4	ZT356.38	∆Zt107320	MM + Xylose	0.0503	-4.3133
P7	G4	72	P7_G4	ZT356.38	∆Zt107320	MM + Starch	0.0497	-4.33061
P7	B5	72	P7_B5	ZT360.5	∆Zt107320::Zt107320-eGFP	MM + Starch	0.0475	-4.39593
P7	C5	72	P7_C5	ZT360.5	∆Zt107320::Zt107320-eGFP	MM	0.0402	-4.63666
P7	D5	72	P7_D5	ZT360.5	∆Zt107320::Zt107320-eGFP	MM + Fructose	0.0551	-4.1818
P7	E5	72	P7_E5	ZT360.5	∆Zt107320::Zt107320-eGFP	MM + Glucose	0.0626	-3.99769
P7	F5	72	P7_F5	ZT360.5	∆Zt107320::Zt107320-eGFP	MM + Xylose	0.0479	-4.38383
P7	G5	72	P7_G5	ZT360.5	∆Zt107320::Zt107320-eGFP	MM + Starch	0.0518	-4.2709
P7	B6	72	P7_B6	ZT360.40	∆Zt107320::Zt107320-eGFP	MM + Starch	0.0481	-4.37782
P7	C6	72	P7_C6	ZT360.40	∆Zt107320::Zt107320-eGFP	MM	0.0402	-4.63666
P7	D6	72	P7_D6	ZT360.40	∆Zt107320::Zt107320-eGFP	MM + Fructose	0.0539	-4.21357
P7	E6	72	P7_E6	ZT360.40	∆Zt107320::Zt107320-eGFP	MM + Glucose	0.0678	-3.88257
P7	F6	72	P7_F6	ZT360.40	∆Zt107320::Zt107320-eGFP	MM + Xylose	0.0502	-4.31617
P7	G6	72	P7_G6	ZT360.40	∆Zt107320::Zt107320-eGFP	MM + Starch	0.0496	-4.33352
P7	B7	72	P7_B7	Zt09	wt	MM + Sucrose	0.0731	-3.77398
P7	C7	72	P7_C7	Zt09	wt	MM + Galactose	0.0454	-4.46116
P7	D7	72	P7_D7	Zt09	wt	MM + Maltose	0.0544	-4.20025
P7	E7	72	P7_E7	Zt09	wt	MM + Mannitol	0.0516	-4.27649
P7	F7	72	P7_F7	Zt09	wt	MM + Sorbitol	0.0507	-4.30187
P7	G7	72	P7_G7	Zt09	wt	MM + Sucrose	0.0757	-3.72356
P7	B8	72	P7_B8	ZT356.20	∆Zt107320	MM + Sucrose	0.0629	-3.9908
P7	C8	72	P7_C8	ZT356.20	∆Zt107320	MM + Galactose	0.0439	-4.50964
P7	D8	72	P7_D8	ZT356.20	∆Zt107320	MM + Maltose	0.0535	-4.22432
P7	E8	72	P7_E8	ZT356.20	∆Zt107320	MM + Mannitol	0.0502	-4.31617
P7	F8	72	P7_F8	ZT356.20	∆Zt107320	MM + Sorbitol	0.0504	-4.31043
P7	G8	72	P7_G8	ZT356.20	∆Zt107320	MM + Sucrose	0.0657	-3.92796
P7	B9	72	P7_B9	ZT356.38	∆Zt107320	MM + Sucrose	0.0621	-4.00926
P7	C9	72	P7_C9	ZT356.38	∆Zt107320	MM + Galactose	0.0432	-4.53282
P7	D9	72	P7_D9	ZT356.38	∆Zt107320	MM + Maltose	0.055	-4.18442
P7	E9	72	P7_E9	ZT356.38	∆Zt107320	MM + Mannitol	0.0479	-4.38383
P7	F9	72	P7_F9	ZT356.38	∆Zt107320	MM + Sorbitol	0.0531	-4.23514
P7	G9	72	P7_G9	ZT356.38	∆Zt107320	MM + Sucrose	0.0665	-3.9105
P7	B10	72	P7_B10	ZT360.5	∆Zt107320::Zt107320-eGFP	MM + Sucrose	0.0692	-3.85308
P7	C10	72	P7_C10	ZT360.5	∆Zt107320::Zt107320-eGFP	MM + Galactose	0.0449	-4.47714
P7	D10	72	P7_D10	ZT360.5	∆Zt107320::Zt107320-eGFP	MM + Maltose	0.0569	-4.13543
P7	E10	72	P7_E10	ZT360.5	∆Zt107320::Zt107320-eGFP	MM + Mannitol	0.0488	-4.35698
P7	F10	72	P7_F10	ZT360.5	∆Zt107320::Zt107320-eGFP	MM + Sorbitol	0.0534	-4.22702
P7	G10	72	P7_G10	ZT360.5	∆Zt107320::Zt107320-eGFP	MM + Sucrose	0.0718	-3.79987
P7	B11	72	P7_B11	ZT360.40	∆Zt107320::Zt107320-eGFP	MM + Sucrose	0.0726	-3.78389
P7	C11	72	P7_C11	ZT360.40	∆Zt107320::Zt107320-eGFP	MM + Galactose	0.0461	-4.43909
P7	D11	72	P7_D11	ZT360.40	∆Zt107320::Zt107320-eGFP	MM + Maltose	0.0531	-4.23514
P7	E11	72	P7_E11	ZT360.40	∆Zt107320::Zt107320-eGFP	MM + Mannitol	0.0515	-4.27928
P7	F11	72	P7_F11	ZT360.40	∆Zt107320::Zt107320-eGFP	MM + Sorbitol	0.0521	-4.26257
P7	G11	72	P7_G11	ZT360.40	∆Zt107320::Zt107320-eGFP	MM + Sucrose	0.0728	-3.77992
P8	B2	72	P8_B2	Zt09	wt	MM + Xylose	0.0514	-4.28209
P8	C2	72	P8_C2	Zt09	wt	MM + Starch	0.0477	-4.38987
P8	D2	72	P8_D2	Zt09	wt	MM	0.0402	-4.63666
P8	E2	72	P8_E2	Zt09	wt	MM + Fructose	0.0597	-4.06613
P8	F2	72	P8_F2	Zt09	wt	MM + Glucose	0.0724	-3.78787
P8	G2	72	P8_G2	Zt09	wt	MM + Xylose	0.0505	-4.30757
P8	B3	72	P8_B3	ZT356.20	∆Zt107320	MM + Xylose	0.049	-4.35107
P8	C3	72	P8_C3	ZT356.20	∆Zt107320	MM + Starch	0.0475	-4.39593
P8	D3	72	P8_D3	ZT356.20	∆Zt107320	MM	0.0422	-4.56661
P8	E3	72	P8_E3	ZT356.20	∆Zt107320	MM + Fructose	0.0504	-4.31043
P8	F3	72	P8_F3	ZT356.20	∆Zt107320	MM + Glucose	0.0609	-4.03741
P8	G3	72	P8_G3	ZT356.20	∆Zt107320	MM + Xylose	0.0488	-4.35698
P8	B4	72	P8_B4	ZT356.38	∆Zt107320	MM + Xylose	0.0479	-4.38383
P8	C4	72	P8_C4	ZT356.38	∆Zt107320	MM + Starch	0.0485	-4.36587
P8	D4	72	P8_D4	ZT356.38	∆Zt107320	MM	0.0432	-4.53282
P8	E4	72	P8_E4	ZT356.38	∆Zt107320	MM + Fructose	0.0539	-4.21357
P8	F4	72	P8_F4	ZT356.38	∆Zt107320	MM + Glucose	0.069	-3.85726
P8	G4	72	P8_G4	ZT356.38	∆Zt107320	MM + Xylose	0.0487	-4.35993
P8	B5	72	P8_B5	ZT360.5	∆Zt107320::Zt107320-eGFP	MM + Xylose	0.049	-4.35107
P8	C5	72	P8_C5	ZT360.5	∆Zt107320::Zt107320-eGFP	MM + Starch	0.048	-4.38082
P8	D5	72	P8_D5	ZT360.5	∆Zt107320::Zt107320-eGFP	MM	0.0422	-4.56661
P8	E5	72	P8_E5	ZT360.5	∆Zt107320::Zt107320-eGFP	MM + Fructose	0.0543	-4.2029
P8	F5	72	P8_F5	ZT360.5	∆Zt107320::Zt107320-eGFP	MM + Glucose	0.0682	-3.87408
P8	G5	72	P8_G5	ZT360.5	∆Zt107320::Zt107320-eGFP	MM + Xylose	0.0525	-4.25154
P8	B6	72	P8_B6	ZT360.40	∆Zt107320::Zt107320-eGFP	MM + Xylose	0.051	-4.29336
P8	C6	72	P8_C6	ZT360.40	∆Zt107320::Zt107320-eGFP	MM + Starch	0.049	-4.35107
P8	D6	72	P8_D6	ZT360.40	∆Zt107320::Zt107320-eGFP	MM	0.041	-4.60823
P8	E6	72	P8_E6	ZT360.40	∆Zt107320::Zt107320-eGFP	MM + Fructose	0.0547	-4.19232
P8	F6	72	P8_F6	ZT360.40	∆Zt107320::Zt107320-eGFP	MM + Glucose	0.0718	-3.79987
P8	G6	72	P8_G6	ZT360.40	∆Zt107320::Zt107320-eGFP	MM + Xylose	0.0511	-4.29053
P8	B7	72	P8_B7	Zt09	wt	MM + Sorbitol	0.0505	-4.30757
P8	C7	72	P8_C7	Zt09	wt	MM + Sucrose	0.0749	-3.73889
P8	D7	72	P8_D7	Zt09	wt	MM + Galactose	0.0466	-4.42353
P8	E7	72	P8_E7	Zt09	wt	MM + Maltose	0.0548	-4.18968
P8	F7	72	P8_F7	Zt09	wt	MM + Mannitol	0.0527	-4.24605
P8	G7	72	P8_G7	Zt09	wt	MM + Sorbitol	0.0521	-4.26257
P8	B8	72	P8_B8	ZT356.20	∆Zt107320	MM + Sorbitol	0.0504	-4.31043
P8	C8	72	P8_C8	ZT356.20	∆Zt107320	MM + Sucrose	0.0632	-3.98393
P8	D8	72	P8_D8	ZT356.20	∆Zt107320	MM + Galactose	0.0467	-4.42043
P8	E8	72	P8_E8	ZT356.20	∆Zt107320	MM + Maltose	0.0538	-4.21625
P8	F8	72	P8_F8	ZT356.20	∆Zt107320	MM + Mannitol	0.0525	-4.25154
P8	G8	72	P8_G8	ZT356.20	∆Zt107320	MM + Sorbitol	0.0532	-4.23243
P8	B9	72	P8_B9	ZT356.38	∆Zt107320	MM + Sorbitol	0.0521	-4.26257
P8	C9	72	P8_C9	ZT356.38	∆Zt107320	MM + Sucrose	0.0657	-3.92796
P8	D9	72	P8_D9	ZT356.38	∆Zt107320	MM + Galactose	0.0467	-4.42043
P8	E9	72	P8_E9	ZT356.38	∆Zt107320	MM + Maltose	0.0534	-4.22702
P8	F9	72	P8_F9	ZT356.38	∆Zt107320	MM + Mannitol	0.0508	-4.29903
P8	G9	72	P8_G9	ZT356.38	∆Zt107320	MM + Sorbitol	0.0513	-4.2849
P8	B10	72	P8_B10	ZT360.5	∆Zt107320::Zt107320-eGFP	MM + Sorbitol	0.0519	-4.26812
P8	C10	72	P8_C10	ZT360.5	∆Zt107320::Zt107320-eGFP	MM + Sucrose	0.0683	-3.87197
P8	D10	72	P8_D10	ZT360.5	∆Zt107320::Zt107320-eGFP	MM + Galactose	0.0478	-4.38685
P8	E10	72	P8_E10	ZT360.5	∆Zt107320::Zt107320-eGFP	MM + Maltose	0.053	-4.23786
P8	F10	72	P8_F10	ZT360.5	∆Zt107320::Zt107320-eGFP	MM + Mannitol	0.051	-4.29336
P8	G10	72	P8_G10	ZT360.5	∆Zt107320::Zt107320-eGFP	MM + Sorbitol	0.0512	-4.28771
P8	B11	72	P8_B11	ZT360.40	∆Zt107320::Zt107320-eGFP	MM + Sorbitol	0.0512	-4.28771
P8	C11	72	P8_C11	ZT360.40	∆Zt107320::Zt107320-eGFP	MM + Sucrose	0.0707	-3.82215
P8	D11	72	P8_D11	ZT360.40	∆Zt107320::Zt107320-eGFP	MM + Galactose	0.046	-4.44222
P8	E11	72	P8_E11	ZT360.40	∆Zt107320::Zt107320-eGFP	MM + Maltose	0.0549	-4.18705
P8	F11	72	P8_F11	ZT360.40	∆Zt107320::Zt107320-eGFP	MM + Mannitol	0.0538	-4.21625
P8	G11	72	P8_G11	ZT360.40	∆Zt107320::Zt107320-eGFP	MM + Sorbitol	0.0499	-4.32482
P1	B2	90	P1_B2	Zt09	wt	MM	0.049	-4.35107
P1	C2	90	P1_C2	Zt09	wt	MM + Fructose	0.07	-3.8365
P1	D2	90	P1_D2	Zt09	wt	MM + Glucose	0.0976	-3.35698
P1	E2	90	P1_E2	Zt09	wt	MM + Xylose	0.0619	-4.01392
P1	F2	90	P1_F2	Zt09	wt	MM + Starch	0.0535	-4.22432
P1	G2	90	P1_G2	Zt09	wt	MM	0.0401	-4.64025
P1	B3	90	P1_B3	ZT356.20	∆Zt107320	MM	0.0427	-4.54962
P1	C3	90	P1_C3	ZT356.20	∆Zt107320	MM + Fructose	0.0612	-4.03032
P1	D3	90	P1_D3	ZT356.20	∆Zt107320	MM + Glucose	0.0823	-3.60296
P1	E3	90	P1_E3	ZT356.20	∆Zt107320	MM + Xylose	0.058	-4.1078
P1	F3	90	P1_F3	ZT356.20	∆Zt107320	MM + Starch	0.0511	-4.29053
P1	G3	90	P1_G3	ZT356.20	∆Zt107320	MM	0.0432	-4.53282
P1	B4	90	P1_B4	ZT356.38	∆Zt107320	MM	0.0551	-4.1818
P1	C4	90	P1_C4	ZT356.38	∆Zt107320	MM + Fructose	0.0651	-3.9412
P1	D4	90	P1_D4	ZT356.38	∆Zt107320	MM + Glucose	0.0959	-3.38233
P1	E4	90	P1_E4	ZT356.38	∆Zt107320	MM + Xylose	0.0624	-4.00231
P1	F4	90	P1_F4	ZT356.38	∆Zt107320	MM + Starch	0.0534	-4.22702
P1	G4	90	P1_G4	ZT356.38	∆Zt107320	MM	0.0418	-4.58035
P1	B5	90	P1_B5	ZT360.5	∆Zt107320::Zt107320-eGFP	MM	0.0403	-4.63308
P1	C5	90	P1_C5	ZT360.5	∆Zt107320::Zt107320-eGFP	MM + Fructose	0.0699	-3.83856
P1	D5	90	P1_D5	ZT360.5	∆Zt107320::Zt107320-eGFP	MM + Glucose	0.1003	-3.31761
P1	E5	90	P1_E5	ZT360.5	∆Zt107320::Zt107320-eGFP	MM + Xylose	0.0612	-4.03032
P1	F5	90	P1_F5	ZT360.5	∆Zt107320::Zt107320-eGFP	MM + Starch	0.052	-4.26534
P1	G5	90	P1_G5	ZT360.5	∆Zt107320::Zt107320-eGFP	MM	0.0433	-4.52949
P1	B6	90	P1_B6	ZT360.40	∆Zt107320::Zt107320-eGFP	MM	0.0439	-4.50964
P1	C6	90	P1_C6	ZT360.40	∆Zt107320::Zt107320-eGFP	MM + Fructose	0.0695	-3.84684
P1	D6	90	P1_D6	ZT360.40	∆Zt107320::Zt107320-eGFP	MM + Glucose	0.102	-3.29336
P1	E6	90	P1_E6	ZT360.40	∆Zt107320::Zt107320-eGFP	MM + Xylose	0.0612	-4.03032
P1	F6	90	P1_F6	ZT360.40	∆Zt107320::Zt107320-eGFP	MM + Starch	0.0517	-4.27369
P1	G6	90	P1_G6	ZT360.40	∆Zt107320::Zt107320-eGFP	MM	0.0415	-4.59074
P1	B7	90	P1_B7	Zt09	wt	MM + Galactose	0.047	-4.4112
P1	C7	90	P1_C7	Zt09	wt	MM + Maltose	0.0577	-4.11528
P1	D7	90	P1_D7	Zt09	wt	MM + Mannitol	0.0584	-4.09789
P1	E7	90	P1_E7	Zt09	wt	MM + Sorbitol	0.0584	-4.09789
P1	F7	90	P1_F7	Zt09	wt	MM + Sucrose	0.1166	-3.10036
P1	G7	90	P1_G7	Zt09	wt	MM + Galactose	0.047	-4.4112
P1	B8	90	P1_B8	ZT356.20	∆Zt107320	MM + Galactose	0.0454	-4.46116
P1	C8	90	P1_C8	ZT356.20	∆Zt107320	MM + Maltose	0.0601	-4.05649
P1	D8	90	P1_D8	ZT356.20	∆Zt107320	MM + Mannitol	0.0598	-4.06371
P1	E8	90	P1_E8	ZT356.20	∆Zt107320	MM + Sorbitol	0.058	-4.1078
P1	F8	90	P1_F8	ZT356.20	∆Zt107320	MM + Sucrose	0.0974	-3.35993
P1	G8	90	P1_G8	ZT356.20	∆Zt107320	MM + Galactose	0.0481	-4.37782
P1	B9	90	P1_B9	ZT356.38	∆Zt107320	MM + Galactose	0.0458	-4.44851
P1	C9	90	P1_C9	ZT356.38	∆Zt107320	MM + Maltose	0.0585	-4.09542
P1	D9	90	P1_D9	ZT356.38	∆Zt107320	MM + Mannitol	0.0597	-4.06613
P1	E9	90	P1_E9	ZT356.38	∆Zt107320	MM + Sorbitol	0.0588	-4.08804
P1	F9	90	P1_F9	ZT356.38	∆Zt107320	MM + Sucrose	0.0948	-3.39897
P1	G9	90	P1_G9	ZT356.38	∆Zt107320	MM + Galactose	0.0452	-4.46753
P1	B10	90	P1_B10	ZT360.5	∆Zt107320::Zt107320-eGFP	MM + Galactose	0.0496	-4.33352
P1	C10	90	P1_C10	ZT360.5	∆Zt107320::Zt107320-eGFP	MM + Maltose	0.0577	-4.11528
P1	D10	90	P1_D10	ZT360.5	∆Zt107320::Zt107320-eGFP	MM + Mannitol	0.0659	-3.92358
P1	E10	90	P1_E10	ZT360.5	∆Zt107320::Zt107320-eGFP	MM + Sorbitol	0.0564	-4.14816
P1	F10	90	P1_F10	ZT360.5	∆Zt107320::Zt107320-eGFP	MM + Sucrose	0.0978	-3.35402
P1	G10	90	P1_G10	ZT360.5	∆Zt107320::Zt107320-eGFP	MM + Galactose	0.0485	-4.36587
P1	B11	90	P1_B11	ZT360.40	∆Zt107320::Zt107320-eGFP	MM + Galactose	0.05	-4.32193
P1	D11	90	P1_D11	ZT360.40	∆Zt107320::Zt107320-eGFP	MM + Mannitol	0.0634	-3.97937
P1	E11	90	P1_E11	ZT360.40	∆Zt107320::Zt107320-eGFP	MM + Sorbitol	0.0559	-4.16101
P1	F11	90	P1_F11	ZT360.40	∆Zt107320::Zt107320-eGFP	MM + Sucrose	0.0989	-3.33789
P1	G11	90	P1_G11	ZT360.40	∆Zt107320::Zt107320-eGFP	MM + Galactose	0.0506	-4.30472
P2	B2	90	P2_B2	Zt09	wt	MM + Starch	0.0492	-4.3452
P2	C2	90	P2_C2	Zt09	wt	MM	0.0406	-4.62238
P2	D2	90	P2_D2	Zt09	wt	MM + Fructose	0.0741	-3.75438
P2	E2	90	P2_E2	Zt09	wt	MM + Glucose	0.1008	-3.31043
P2	F2	90	P2_F2	Zt09	wt	MM + Xylose	0.0591	-4.0807
P2	G2	90	P2_G2	Zt09	wt	MM + Starch	0.0492	-4.3452
P2	B3	90	P2_B3	ZT356.20	∆Zt107320	MM + Starch	0.0514	-4.28209
P2	C3	90	P2_C3	ZT356.20	∆Zt107320	MM	0.0404	-4.6295
P2	D3	90	P2_D3	ZT356.20	∆Zt107320	MM + Fructose	0.0629	-3.9908
P2	E3	90	P2_E3	ZT356.20	∆Zt107320	MM + Glucose	0.0741	-3.75438
P2	F3	90	P2_F3	ZT356.20	∆Zt107320	MM + Xylose	0.0557	-4.16618
P2	G3	90	P2_G3	ZT356.20	∆Zt107320	MM + Starch	0.0502	-4.31617
P2	B4	90	P2_B4	ZT356.38	∆Zt107320	MM + Starch	0.0511	-4.29053
P2	C4	90	P2_C4	ZT356.38	∆Zt107320	MM	0.0411	-4.60472
P2	D4	90	P2_D4	ZT356.38	∆Zt107320	MM + Fructose	0.0633	-3.98165
P2	E4	90	P2_E4	ZT356.38	∆Zt107320	MM + Glucose	0.0811	-3.62415
P2	F4	90	P2_F4	ZT356.38	∆Zt107320	MM + Xylose	0.0558	-4.16359
P2	G4	90	P2_G4	ZT356.38	∆Zt107320	MM + Starch	0.0499	-4.32482
P2	B5	90	P2_B5	ZT360.5	∆Zt107320::Zt107320-eGFP	MM + Starch	0.05	-4.32193
P2	C5	90	P2_C5	ZT360.5	∆Zt107320::Zt107320-eGFP	MM	0.0407	-4.61883
P2	D5	90	P2_D5	ZT360.5	∆Zt107320::Zt107320-eGFP	MM + Fructose	0.0749	-3.73889
P2	E5	90	P2_E5	ZT360.5	∆Zt107320::Zt107320-eGFP	MM + Glucose	0.0901	-3.47233
P2	F5	90	P2_F5	ZT360.5	∆Zt107320::Zt107320-eGFP	MM + Xylose	0.0563	-4.15072
P2	G5	90	P2_G5	ZT360.5	∆Zt107320::Zt107320-eGFP	MM + Starch	0.0528	-4.24332
P2	B6	90	P2_B6	ZT360.40	∆Zt107320::Zt107320-eGFP	MM + Starch	0.0495	-4.33643
P2	C6	90	P2_C6	ZT360.40	∆Zt107320::Zt107320-eGFP	MM	0.0408	-4.61529
P2	D6	90	P2_D6	ZT360.40	∆Zt107320::Zt107320-eGFP	MM + Fructose	0.0644	-3.9568
P2	E6	90	P2_E6	ZT360.40	∆Zt107320::Zt107320-eGFP	MM + Glucose	0.0997	-3.32626
P2	F6	90	P2_F6	ZT360.40	∆Zt107320::Zt107320-eGFP	MM + Xylose	0.0619	-4.01392
P2	G6	90	P2_G6	ZT360.40	∆Zt107320::Zt107320-eGFP	MM + Starch	0.0523	-4.25705
P2	B7	90	P2_B7	Zt09	wt	MM + Sucrose	0.1206	-3.0517
P2	C7	90	P2_C7	Zt09	wt	MM + Galactose	0.0491	-4.34813
P2	D7	90	P2_D7	Zt09	wt	MM + Maltose	0.0603	-4.0517
P2	E7	90	P2_E7	Zt09	wt	MM + Mannitol	0.063	-3.9885
P2	F7	90	P2_F7	Zt09	wt	MM + Sorbitol	0.0577	-4.11528
P2	G7	90	P2_G7	Zt09	wt	MM + Sucrose	0.1158	-3.11029
P2	B8	90	P2_B8	ZT356.20	∆Zt107320	MM + Sucrose	0.0924	-3.43596
P2	C8	90	P2_C8	ZT356.20	∆Zt107320	MM + Galactose	0.0464	-4.42973
P2	D8	90	P2_D8	ZT356.20	∆Zt107320	MM + Maltose	0.0617	-4.01859
P2	E8	90	P2_E8	ZT356.20	∆Zt107320	MM + Mannitol	0.0646	-3.95232
P2	F8	90	P2_F8	ZT356.20	∆Zt107320	MM + Sorbitol	0.0572	-4.12784
P2	G8	90	P2_G8	ZT356.20	∆Zt107320	MM + Sucrose	0.0922	-3.43909
P2	B9	90	P2_B9	ZT356.38	∆Zt107320	MM + Sucrose	0.1016	-3.29903
P2	C9	90	P2_C9	ZT356.38	∆Zt107320	MM + Galactose	0.0457	-4.45166
P2	D9	90	P2_D9	ZT356.38	∆Zt107320	MM + Maltose	0.061	-4.03505
P2	E9	90	P2_E9	ZT356.38	∆Zt107320	MM + Mannitol	0.0608	-4.03978
P2	F9	90	P2_F9	ZT356.38	∆Zt107320	MM + Sorbitol	0.0577	-4.11528
P2	G9	90	P2_G9	ZT356.38	∆Zt107320	MM + Sucrose	0.0936	-3.41735
P2	B10	90	P2_B10	ZT360.5	∆Zt107320::Zt107320-eGFP	MM + Sucrose	0.1127	-3.14944
P2	C10	90	P2_C10	ZT360.5	∆Zt107320::Zt107320-eGFP	MM + Galactose	0.0484	-4.36885
P2	D10	90	P2_D10	ZT360.5	∆Zt107320::Zt107320-eGFP	MM + Maltose	0.0609	-4.03741
P2	E10	90	P2_E10	ZT360.5	∆Zt107320::Zt107320-eGFP	MM + Mannitol	0.0576	-4.11779
P2	F10	90	P2_F10	ZT360.5	∆Zt107320::Zt107320-eGFP	MM + Sorbitol	0.0562	-4.15329
P2	G10	90	P2_G10	ZT360.5	∆Zt107320::Zt107320-eGFP	MM + Sucrose	0.1068	-3.22702
P2	B11	90	P2_B11	ZT360.40	∆Zt107320::Zt107320-eGFP	MM + Sucrose	0.1233	-3.01976
P2	C11	90	P2_C11	ZT360.40	∆Zt107320::Zt107320-eGFP	MM + Galactose	0.0507	-4.30187
P2	D11	90	P2_D11	ZT360.40	∆Zt107320::Zt107320-eGFP	MM + Maltose	0.0592	-4.07826
P2	E11	90	P2_E11	ZT360.40	∆Zt107320::Zt107320-eGFP	MM + Mannitol	0.0639	-3.96804
P2	F11	90	P2_F11	ZT360.40	∆Zt107320::Zt107320-eGFP	MM + Sorbitol	0.059	-4.08314
P2	G11	90	P2_G11	ZT360.40	∆Zt107320::Zt107320-eGFP	MM + Sucrose	0.1161	-3.10656
P3	B2	90	P3_B2	Zt09	wt	MM + Xylose	0.0609	-4.03741
P3	C2	90	P3_C2	Zt09	wt	MM + Starch	0.0489	-4.35402
P3	D2	90	P3_D2	Zt09	wt	MM	0.0402	-4.63666
P3	E2	90	P3_E2	Zt09	wt	MM + Fructose	0.0748	-3.74082
P3	F2	90	P3_F2	Zt09	wt	MM + Glucose	0.1036	-3.2709
P3	G2	90	P3_G2	Zt09	wt	MM + Xylose	0.0594	-4.07339
P3	B3	90	P3_B3	ZT356.20	∆Zt107320	MM + Xylose	0.0608	-4.03978
P3	C3	90	P3_C3	ZT356.20	∆Zt107320	MM + Starch	0.0491	-4.34813
P3	D3	90	P3_D3	ZT356.20	∆Zt107320	MM	0.0422	-4.56661
P3	E3	90	P3_E3	ZT356.20	∆Zt107320	MM + Fructose	0.0588	-4.08804
P3	F3	90	P3_F3	ZT356.20	∆Zt107320	MM + Glucose	0.0825	-3.59946
P3	G3	90	P3_G3	ZT356.20	∆Zt107320	MM + Xylose	0.0578	-4.11279
P3	B4	90	P3_B4	ZT356.38	∆Zt107320	MM + Xylose	0.0606	-4.04454
P3	C4	90	P3_C4	ZT356.38	∆Zt107320	MM + Starch	0.0491	-4.34813
P3	D4	90	P3_D4	ZT356.38	∆Zt107320	MM	0.043	-4.53952
P3	E4	90	P3_E4	ZT356.38	∆Zt107320	MM + Fructose	0.0633	-3.98165
P3	F4	90	P3_F4	ZT356.38	∆Zt107320	MM + Glucose	0.0884	-3.49981
P3	G4	90	P3_G4	ZT356.38	∆Zt107320	MM + Xylose	0.0575	-4.12029
P3	B5	90	P3_B5	ZT360.5	∆Zt107320::Zt107320-eGFP	MM + Xylose	0.0618	-4.01625
P3	C5	90	P3_C5	ZT360.5	∆Zt107320::Zt107320-eGFP	MM + Starch	0.0496	-4.33352
P3	D5	90	P3_D5	ZT360.5	∆Zt107320::Zt107320-eGFP	MM	0.0428	-4.54625
P3	E5	90	P3_E5	ZT360.5	∆Zt107320::Zt107320-eGFP	MM + Fructose	0.0692	-3.85308
P3	F5	90	P3_F5	ZT360.5	∆Zt107320::Zt107320-eGFP	MM + Glucose	0.0855	-3.54793
P3	G5	90	P3_G5	ZT360.5	∆Zt107320::Zt107320-eGFP	MM + Xylose	0.0632	-3.98393
P3	B6	90	P3_B6	ZT360.40	∆Zt107320::Zt107320-eGFP	MM + Xylose	0.063	-3.9885
P3	C6	90	P3_C6	ZT360.40	∆Zt107320::Zt107320-eGFP	MM + Starch	0.0518	-4.2709
P3	D6	90	P3_D6	ZT360.40	∆Zt107320::Zt107320-eGFP	MM	0.0401	-4.64025
P3	E6	90	P3_E6	ZT360.40	∆Zt107320::Zt107320-eGFP	MM + Fructose	0.0653	-3.93677
P3	F6	90	P3_F6	ZT360.40	∆Zt107320::Zt107320-eGFP	MM + Glucose	0.0972	-3.3629
P3	G6	90	P3_G6	ZT360.40	∆Zt107320::Zt107320-eGFP	MM + Xylose	0.0595	-4.07097
[truncated: 3,353 more rows]

## Sheet: Fitted Data
Table S2: Summary of in vitro growth data
Plate	Well	Replicate	Strain.clone	Genotype	Medium	k	n0	r	t_mid	t_gen	auc_l	auc_e	sigma
P3	B2	P3_B2	Zt09	wt	MM + Xylose	1.50581	0.00432519	0.0597748	97.8631	11.596	213.963	214.592	0.032272
P3	C2	P3_C2	Zt09	wt	MM + Starch	0.125439	0.0115329	0.0658766	34.7646	10.5219	25.561	25.5495	0.0303084
P3	E2	P3_E2	Zt09	wt	MM + Fructose	2.04475	0.00764288	0.0584952	95.4866	11.8496	295.37	294.446	0.0959065
P3	F2	P3_F2	Zt09	wt	MM + Glucose	2.34023	0.0193198	0.0560564	85.4244	12.3652	361.403	360.766	0.0454758
P3	G2	P3_G2	Zt09	wt	MM + Xylose	1.53224	0.00460765	0.0599598	96.7942	11.5602	219.354	218.731	0.0303507
P3	B3	P3_B3	Zt356.20	∆Zt107320	MM + Xylose	1.21276	0.00172502	0.0700973	93.4985	9.88836	177.647	178.077	0.044817
P3	C3	P3_C3	Zt356.20	∆Zt107320	MM + Starch	0.143415	0.0136249	0.0512031	44.0212	13.5372	27.8268	27.5951	0.0314711
P3	E3	P3_E3	Zt356.20	∆Zt107320	MM + Fructose	1.56459	0.00633643	0.0549644	100.156	12.6108	218.696	218.315	0.0390797
P3	F3	P3_F3	Zt356.20	∆Zt107320	MM + Glucose	1.73838	0.0106944	0.0605959	83.9134	11.4388	271.162	270.757	0.0561472
P3	G3	P3_G3	Zt356.20	∆Zt107320	MM + Xylose	1.33254	0.00487829	0.0569837	98.3856	12.164	188.628	188.179	0.0399245
P3	B4	P3_B4	Zt356.38	∆Zt107320	MM + Xylose	1.33413	0.00156926	0.0723317	93.2407	9.5829	195.775	194.415	0.101411
P3	E4	P3_E4	Zt356.38	∆Zt107320	MM + Fructose	1.70306	0.00569059	0.0580147	98.2168	11.9478	241.375	238.671	0.0978035
P3	F4	P3_F4	Zt356.38	∆Zt107320	MM + Glucose	1.91807	0.00976106	0.0629286	83.8341	11.0148	299.383	297.197	0.0911885
P3	G4	P3_G4	Zt356.38	∆Zt107320	MM + Xylose	1.2944	0.00282856	0.0646843	94.6728	10.7158	188.07	187.038	0.059864
P3	B5	P3_B5	ZT360.5	∆Zt107320::Zt107320-eGFP	MM + Xylose	1.53031	0.032625	0.0365249	104.767	18.9774	206.345	203.256	0.176036
P3	E5	P3_E5	ZT360.5	∆Zt107320::Zt107320-eGFP	MM + Fructose	2.00034	0.0138323	0.0499318	99.4782	13.8819	280.849	279.157	0.0824265
P3	F5	P3_F5	ZT360.5	∆Zt107320::Zt107320-eGFP	MM + Glucose	2.2399	0.0341914	0.0439732	94.7583	15.7629	324.628	321.638	0.0901067
P3	G5	P3_G5	ZT360.5	∆Zt107320::Zt107320-eGFP	MM + Xylose	1.61345	0.0171884	0.0434838	104.204	15.9404	218.803	216.69	0.0755254
P3	B6	P3_B6	Zt360.40	∆Zt107320::Zt107320-eGFP	MM + Xylose	1.44821	0.0023554	0.0698944	91.8492	9.91706	214.52	213.465	0.0890477
P3	C6	P3_C6	Zt360.40	∆Zt107320::Zt107320-eGFP	MM + Starch	0.445201	0.0468868	0.0105633	202.541	65.6182	33.6811	33.9673	0.0308186
P3	D6	P3_D6	Zt360.40	∆Zt107320::Zt107320-eGFP	MM	0.240564	0.00402773	0.0164996	246.848	42.0098	9.05948	9.2804	0.0092009
P3	E6	P3_E6	Zt360.40	∆Zt107320::Zt107320-eGFP	MM + Fructose	1.86489	0.00870662	0.0537283	99.8021	12.901	261.31	261.067	0.0817903
P3	F6	P3_F6	Zt360.40	∆Zt107320::Zt107320-eGFP	MM + Glucose	2.26697	0.0215064	0.053741	86.4948	12.8979	347.601	345.595	0.0470565
P3	G6	P3_G6	Zt360.40	∆Zt107320::Zt107320-eGFP	MM + Xylose	1.70924	0.0109521	0.0473151	106.601	14.6496	227.844	225.417	0.051549
P3	B7	P3_B7	Zt09	wt	MM + Sorbitol	0.592763	0.00990527	0.0614019	66.3641	11.2887	102.763	104.309	0.0684276
P3	C7	P3_C7	Zt09	wt	MM + Sucrose	2.66719	0.0180822	0.0615041	81.0849	11.2699	423.565	425.088	0.167195
P3	D7	P3_D7	Zt09	wt	MM + Galactose	2.04113	0.0196477	0.0266638	173.779	25.9958	146.513	150.274	0.129485
P3	E7	P3_E7	Zt09	wt	MM + Maltose	1.08144	0.0570913	0.0279478	103.305	24.8015	146.567	146.667	0.103463
P3	F7	P3_F7	Zt09	wt	MM + Mannitol	2.68678	0.112942	0.0177566	176.063	39.036	207.447	201.047	0.183677
P3	G7	P3_G7	Zt09	wt	MM + Sorbitol	0.789521	0.0103214	0.0659697	65.5459	10.507	137.578	140.576	0.119475
P3	B8	P3_B8	Zt356.20	∆Zt107320	MM + Sorbitol	0.50501	0.00385599	0.0733058	66.397	9.45556	87.6184	87.9849	0.0760969
P3	C8	P3_C8	Zt356.20	∆Zt107320	MM + Sucrose	2.16872	0.0272368	0.0484674	90.0541	14.3013	324.657	321.977	0.197376
P3	D8	P3_D8	Zt356.20	∆Zt107320	MM + Galactose	2.12083	0.0349389	0.0194442	210.312	35.648	109.754	107.529	0.0560946
P3	E8	P3_E8	Zt356.20	∆Zt107320	MM + Maltose	0.977764	0.0450773	0.0329863	91.8469	21.0132	143.682	141.251	0.0682773
P3	F8	P3_F8	Zt356.20	∆Zt107320	MM + Mannitol	2.14219	0.0482593	0.0285544	132.036	24.2746	232.932	229.909	0.0674781
P3	G8	P3_G8	Zt356.20	∆Zt107320	MM + Sorbitol	0.555954	0.0123235	0.0575092	65.8461	12.0528	96.6052	95.4896	0.0560775
P3	B9	P3_B9	Zt356.38	∆Zt107320	MM + Sorbitol	0.451912	0.00496297	0.0900468	49.9789	7.69763	85.8174	86.4629	0.100305
P3	C9	P3_C9	Zt356.38	∆Zt107320	MM + Sucrose	2.23041	0.0139512	0.0602478	84.121	11.5049	347.446	347.032	0.120102
P3	D9	P3_D9	Zt356.38	∆Zt107320	MM + Galactose	2.24407	0.026758	0.0197185	224.014	35.1522	96.8629	97.1928	0.0265622
P3	E9	P3_E9	Zt356.38	∆Zt107320	MM + Maltose	0.768192	0.0229618	0.0470688	73.9314	14.7263	127.084	126.487	0.0584194
P3	F9	P3_F9	Zt356.38	∆Zt107320	MM + Mannitol	1.87036	0.0401395	0.0275157	138.824	25.191	191.837	189.115	0.0671416
P3	G9	P3_G9	Zt356.38	∆Zt107320	MM + Sorbitol	0.51854	0.00904676	0.0627329	64.2567	11.0492	90.9845	91.2579	0.0352519
P3	B10	P3_B10	ZT360.5	∆Zt107320::Zt107320-eGFP	MM + Sorbitol	0.428141	0.00654986	0.0737461	56.4721	9.39911	78.4864	78.2528	0.0654425
P3	C10	P3_C10	ZT360.5	∆Zt107320::Zt107320-eGFP	MM + Sucrose	2.43537	0.0113126	0.064392	83.3533	10.7645	381.319	379.119	0.0829779
P3	D10	P3_D10	ZT360.5	∆Zt107320::Zt107320-eGFP	MM + Galactose	2.07755	0.0389743	0.0196371	201.511	35.2978	118.691	118.217	0.029787
P3	E10	P3_E10	ZT360.5	∆Zt107320::Zt107320-eGFP	MM + Maltose	0.719107	0.0218412	0.0451252	76.7502	15.3605	116.913	115.56	0.0550064
P3	F10	P3_F10	ZT360.5	∆Zt107320::Zt107320-eGFP	MM + Mannitol	1.87043	0.0636781	0.0262955	127.225	26.3599	212.049	208.295	0.0871237
P3	G10	P3_G10	ZT360.5	∆Zt107320::Zt107320-eGFP	MM + Sorbitol	0.485549	0.0110025	0.0640196	58.7983	10.8271	87.8086	87.8173	0.0425058
P3	B11	P3_B11	Zt360.40	∆Zt107320::Zt107320-eGFP	MM + Sorbitol	0.447182	0.010176	0.0655325	57.3747	10.5771	81.5097	81.3284	0.0719544
P3	C11	P3_C11	Zt360.40	∆Zt107320::Zt107320-eGFP	MM + Sucrose	2.37027	0.022724	0.056897	81.5105	12.1825	375.267	371.957	0.228527
P3	D11	P3_D11	Zt360.40	∆Zt107320::Zt107320-eGFP	MM + Galactose	2.28603	0.0566058	0.0196266	187.164	35.3167	153.209	150.398	0.0710449
P3	E11	P3_E11	Zt360.40	∆Zt107320::Zt107320-eGFP	MM + Maltose	0.828711	0.0312761	0.0422973	76.5663	16.3875	134.705	133.039	0.0735178
P3	F11	P3_F11	Zt360.40	∆Zt107320::Zt107320-eGFP	MM + Mannitol	2.26014	0.067342	0.0254531	136.846	27.2324	236.663	235.033	0.102471
P3	G11	P3_G11	Zt360.40	∆Zt107320::Zt107320-eGFP	MM + Sorbitol	0.544694	0.0171167	0.0602481	56.9021	11.5049	99.4439	100.225	0.0450635
P2	B2	P2_B2	Zt09	wt	MM + Starch	0.112751	0.0114833	0.0487787	44.6275	14.21	21.7804	21.9314	0.0243661
P2	C2	P2_C2	Zt09	wt	MM	0.126134	0.00399645	0.0186919	182.953	37.0828	8.97472	8.92929	0.0197637
P2	D2	P2_D2	Zt09	wt	MM + Fructose	2.02779	0.0198321	0.0473721	97.4745	14.632	288.641	290.197	0.16169
P2	E2	P2_E2	Zt09	wt	MM + Glucose	2.28948	0.0324737	0.049014	86.5337	14.1418	350.717	350.998	0.221919
P2	F2	P2_F2	Zt09	wt	MM + Xylose	1.57827	0.0180562	0.0397097	112.292	17.4554	201.349	200.915	0.120338
P2	G2	P2_G2	Zt09	wt	MM + Starch	2.06503	0.0518487	0.00704616	519.31	98.3724	30.8781	31.3972	0.0342789
P2	C3	P2_C3	Zt356.20	∆Zt107320	MM	0.0687732	1.14e-13	0.199906	135.698	3.46737	7.1732	7.49969	0.0138736
P2	D3	P2_D3	Zt356.20	∆Zt107320	MM + Fructose	1.34544	0.00303352	0.0642643	94.8037	10.7859	195.308	195.797	0.0417601
P2	E3	P2_E3	Zt356.20	∆Zt107320	MM + Glucose	1.69279	0.0124499	0.0554104	88.522	12.5093	256.202	255.761	0.0452935
P2	F3	P2_F3	Zt356.20	∆Zt107320	MM + Xylose	1.41646	0.00208338	0.060979	106.929	11.367	188.462	188.609	0.0778999
P2	G3	P2_G3	Zt356.20	∆Zt107320	MM + Starch	0.243094	0.0458902	0.0146745	99.3549	47.2347	32.7042	32.823	0.0297091
P2	C4	P2_C4	Zt356.38	∆Zt107320	MM	0.0655203	1.8e-13	0.193581	137.501	3.58065	6.71574	7.55199	0.00895477
P2	D4	P2_D4	Zt356.38	∆Zt107320	MM + Fructose	1.53505	0.00484294	0.0565945	101.7	12.2476	212.223	210.611	0.062562
P2	E4	P2_E4	Zt356.38	∆Zt107320	MM + Glucose	2.00745	0.0468316	0.0395651	94.3876	17.5191	291.271	287.712	0.152381
P2	F4	P2_F4	Zt356.38	∆Zt107320	MM + Xylose	1.58313	0.0204006	0.0368753	117.657	18.797	193.598	192.459	0.0918295
P2	B5	P2_B5	ZT360.5	∆Zt107320::Zt107320-eGFP	MM + Starch	0.556184	0.0355541	0.0114121	235.187	60.7379	31.9187	31.5826	0.031026
P2	C5	P2_C5	ZT360.5	∆Zt107320::Zt107320-eGFP	MM	0.0456946	2.23e-12	0.17246	137.665	4.01918	4.67617	5.7953	0.0116271
P2	D5	P2_D5	ZT360.5	∆Zt107320::Zt107320-eGFP	MM + Fructose	1.82461	0.0111344	0.0545574	93.3505	12.7049	267.384	265.559	0.0907146
P2	E5	P2_E5	ZT360.5	∆Zt107320::Zt107320-eGFP	MM + Glucose	2.13944	0.0373307	0.0448687	89.8372	15.4483	320.482	320.062	0.146368
P2	F5	P2_F5	ZT360.5	∆Zt107320::Zt107320-eGFP	MM + Xylose	1.9086	0.0285847	0.0334396	125.186	20.7283	219.487	216.503	0.0733792
P2	B6	P2_B6	Zt360.40	∆Zt107320::Zt107320-eGFP	MM + Starch	0.113919	0.0131727	0.0385448	52.7816	17.9829	20.9667	21.2904	0.0237869
P2	C6	P2_C6	Zt360.40	∆Zt107320::Zt107320-eGFP	MM	0.0302108	1.82e-15	0.21049	144.611	3.29302	2.88177	3.11168	0.0108379
P2	D6	P2_D6	Zt360.40	∆Zt107320::Zt107320-eGFP	MM + Fructose	2.03722	0.0217537	0.0410887	110.221	16.8695	264.095	264.001	0.0473527
P2	E6	P2_E6	Zt360.40	∆Zt107320::Zt107320-eGFP	MM + Glucose	2.35205	0.0475023	0.0433742	89.4969	15.9806	352.964	350.806	0.135658
P2	F6	P2_F6	Zt360.40	∆Zt107320::Zt107320-eGFP	MM + Xylose	1.88745	0.0322566	0.0353511	114.622	19.6075	236.355	234.151	0.0977541
P2	G6	P2_G6	Zt360.40	∆Zt107320::Zt107320-eGFP	MM + Starch	0.645796	0.0788712	0.00720041	273.93	96.2649	40.1964	40.9673	0.0481068
P2	B7	P2_B7	Zt09	wt	MM + Sucrose	2.2801	0.00778378	0.0713607	79.5468	9.71329	365.741	368.948	0.212665
P2	C7	P2_C7	Zt09	wt	MM + Galactose	2.87289	0.0477781	0.0177308	230.093	39.0927	124.447	124.17	0.0499582
P2	D7	P2_D7	Zt09	wt	MM + Maltose	0.910511	0.0531064	0.0345106	80.6016	20.085	143.656	141.66	0.0850294
P2	E7	P2_E7	Zt09	wt	MM + Mannitol	2.21982	0.0609963	0.0264295	134.944	26.2263	235.937	235.125	0.129177
P2	F7	P2_F7	Zt09	wt	MM + Sorbitol	0.694387	0.0195658	0.0511916	69.165	13.5403	118.24	117.879	0.0290908
P2	G7	P2_G7	Zt09	wt	MM + Sucrose	2.80343	0.0671188	0.0396481	93.5203	17.4825	409.145	405.258	0.219935
P2	B8	P2_B8	Zt356.20	∆Zt107320	MM + Sucrose	1.93487	0.00547272	0.0703334	83.3912	9.85516	302.94	305.779	0.119722
P2	C8	P2_C8	Zt356.20	∆Zt107320	MM + Galactose	2.10602	0.0318	0.0171869	243.084	40.33	79.8662	80.6098	0.0363085
P2	D8	P2_D8	Zt356.20	∆Zt107320	MM + Maltose	0.714379	0.0225376	0.0480075	71.3259	14.4383	120.025	119.75	0.0793877
P2	E8	P2_E8	Zt356.20	∆Zt107320	MM + Mannitol	1.48251	0.0525937	0.0306646	107.706	22.6041	195.209	193.57	0.13342
P2	F8	P2_F8	Zt356.20	∆Zt107320	MM + Sorbitol	0.436827	0.00556891	0.0811014	53.6305	8.54667	81.3421	81.7568	0.0816364
P2	G8	P2_G8	Zt356.20	∆Zt107320	MM + Sucrose	1.85627	0.00812793	0.0646163	83.9824	10.7271	289.486	291.073	0.0709657
P2	B9	P2_B9	Zt356.38	∆Zt107320	MM + Sucrose	2.09329	0.00469455	0.0735334	82.9262	9.42629	328.738	331.765	0.104402
P2	C9	P2_C9	Zt356.38	∆Zt107320	MM + Galactose	1.86896	0.0170654	0.022921	204.482	30.2408	95.539	97.8251	0.0611808
P2	D9	P2_D9	Zt356.38	∆Zt107320	MM + Maltose	0.743862	0.0356456	0.0371359	80.4914	18.6651	117.722	117.423	0.091018
P2	E9	P2_E9	Zt356.38	∆Zt107320	MM + Mannitol	1.8881	0.0778633	0.0221902	141.786	31.2366	190.973	189.577	0.104193
P2	F9	P2_F9	Zt356.38	∆Zt107320	MM + Sorbitol	0.522805	0.0120221	0.0587416	63.8252	11.7999	91.8983	92.4699	0.0370149
P2	G9	P2_G9	Zt356.38	∆Zt107320	MM + Sucrose	2.15076	0.0252188	0.0497377	89.1516	13.9361	323.953	323.791	0.168273
P2	B10	P2_B10	ZT360.5	∆Zt107320::Zt107320-eGFP	MM + Sucrose	2.07742	0.00430127	0.0774191	79.7981	8.95318	332.751	335.226	0.112468
P2	C10	P2_C10	ZT360.5	∆Zt107320::Zt107320-eGFP	MM + Galactose	1.15892	0.0368582	0.0214568	159.196	32.3043	100.684	99.4601	0.0302416
P2	D10	P2_D10	ZT360.5	∆Zt107320::Zt107320-eGFP	MM + Maltose	0.794507	0.0293284	0.0417533	78.1148	16.601	127.925	126.056	0.0822247
P2	E10	P2_E10	ZT360.5	∆Zt107320::Zt107320-eGFP	MM + Mannitol	1.9526	0.0562002	0.0259975	135.351	26.6621	206.933	201.542	0.104974
P2	F10	P2_F10	ZT360.5	∆Zt107320::Zt107320-eGFP	MM + Sorbitol	0.562104	0.0171981	0.0570666	60.5576	12.1463	100.56	100.74	0.0535494
P2	G10	P2_G10	ZT360.5	∆Zt107320::Zt107320-eGFP	MM + Sucrose	2.31531	0.0226198	0.0552758	83.5567	12.5398	361.811	363.568	0.0833091
P2	B11	P2_B11	Zt360.40	∆Zt107320::Zt107320-eGFP	MM + Sucrose	2.26427	0.0116521	0.0670369	78.5294	10.3398	365.44	367.587	0.207082
P2	C11	P2_C11	Zt360.40	∆Zt107320::Zt107320-eGFP	MM + Galactose	1.63969	0.0293054	0.0256939	155.93	26.9771	143.662	145.285	0.0762973
P2	D11	P2_D11	Zt360.40	∆Zt107320::Zt107320-eGFP	MM + Maltose	0.809419	0.0234067	0.0462675	75.9486	14.9813	132.282	131.173	0.0309596
P2	E11	P2_E11	Zt360.40	∆Zt107320::Zt107320-eGFP	MM + Mannitol	1.61499	0.0420539	0.0322548	112.286	21.4898	205.744	202.899	0.0742316
P2	F11	P2_F11	Zt360.40	∆Zt107320::Zt107320-eGFP	MM + Sorbitol	0.477308	0.0105543	0.0668261	56.7034	10.3724	87.3293	87.7701	0.0704934
P2	G11	P2_G11	Zt360.40	∆Zt107320::Zt107320-eGFP	MM + Sucrose	2.35725	0.0177269	0.060613	80.5539	11.4356	375.563	376.221	0.135138
P1	B2	P1_B2	Zt09	wt	MM	0.224708	0.023868	0.437374	4.8699	1.58479	52.7778	44.7758	0.130311
P1	C2	P1_C2	Zt09	wt	MM + Fructose	2.21852	0.0564134	0.0319824	114.004	21.6728	278.96	278.337	0.209853
P1	D2	P1_D2	Zt09	wt	MM + Glucose	2.57772	0.0862404	0.0350581	95.9406	19.7714	369.312	367.648	0.224771
P1	E2	P1_E2	Zt09	wt	MM + Xylose	2.03086	0.0554133	0.0275676	129.635	25.1436	225.531	226.294	0.22049
P1	F2	P1_F2	Zt09	wt	MM + Starch	0.261386	0.0229375	0.095395	24.5441	7.26608	56.0656	56.5012	0.0421022
P1	G2	P1_G2	Zt09	wt	MM	0.29679	0.0275344	0.0049344	462.108	140.472	11.4869	11.528	0.019423
P1	B3	P1_B3	Zt356.20	∆Zt107320	MM	0.0477531	8.91e-05	0.546933	11.4866	1.26733	10.9121	10.8039	0.0074968
P1	C3	P1_C3	Zt356.20	∆Zt107320	MM + Fructose	1.50153	0.00665352	0.0577084	93.8278	12.0112	219.371	217.893	0.0745723
P1	D3	P1_D3	Zt356.20	∆Zt107320	MM + Glucose	1.74224	0.0178402	0.0530635	86.1455	13.0626	267.723	267.764	0.103062
P1	E3	P1_E3	Zt356.20	∆Zt107320	MM + Xylose	1.3913	0.0359119	0.0320355	113.336	21.6369	175.837	174.256	0.182505
P1	F3	P1_F3	Zt356.20	∆Zt107320	MM + Starch	0.20635	0.0217896	0.0497518	42.944	13.9321	40.1999	40.3284	0.0361458
P1	B4	P1_B4	Zt356.38	∆Zt107320	MM	0.104474	1.97e-05	1.20803	7.09943	0.573781	24.332	22.7179	0.140573
P1	C4	P1_C4	Zt356.38	∆Zt107320	MM + Fructose	1.48675	0.00352431	0.0670004	90.1828	10.3454	222.688	225.535	0.0647014
P1	D4	P1_D4	Zt356.38	∆Zt107320	MM + Glucose	1.68522	0.00637476	0.0715605	77.8853	9.68617	273.109	274.699	0.12753
P1	E4	P1_E4	Zt356.38	∆Zt107320	MM + Xylose	1.42353	0.00394531	0.0613396	95.9509	11.3002	204.997	204.555	0.0215564
P1	F4	P1_F4	Zt356.38	∆Zt107320	MM + Starch	0.17804	0.0133302	0.0721259	34.8578	9.61024	36.3313	36.7481	0.0370462
P1	G4	P1_G4	Zt356.38	∆Zt107320	MM	0.0584673	0.0068803	0.0300786	66.9781	23.0445	9.88341	10.0611	0.0170361
P1	B5	P1_B5	ZT360.5	∆Zt107320::Zt107320-eGFP	MM	0.0276918	1.45e-08	0.160944	89.8661	4.30675	4.15748	4.38224	0.0274941
P1	C5	P1_C5	ZT360.5	∆Zt107320::Zt107320-eGFP	MM + Fructose	1.81468	0.0155886	0.0489658	96.9757	14.1557	259.257	260.036	0.0717711
P1	D5	P1_D5	ZT360.5	∆Zt107320::Zt107320-eGFP	MM + Glucose	2.28922	0.0412999	0.0451436	88.5375	15.3543	345.862	344.489	0.142004
P1	E5	P1_E5	ZT360.5	∆Zt107320::Zt107320-eGFP	MM + Xylose	1.70597	0.0299503	0.0359781	111.864	19.2658	218.227	216.969	0.113293
P1	F5	P1_F5	ZT360.5	∆Zt107320::Zt107320-eGFP	MM + Starch	0.280039	0.0437127	0.0243393	69.3354	28.4785	46.0193	46.0185	0.0439279
P1	B6	P1_B6	Zt360.40	∆Zt107320::Zt107320-eGFP	MM	0.0513427	0.00357586	0.0643553	40.2783	10.7706	10.1966	10.4184	0.0352913
P1	C6	P1_C6	Zt360.40	∆Zt107320::Zt107320-eGFP	MM + Fructose	2.07329	0.0104758	0.0533439	99.032	12.9939	292.091	291.841	0.131026
P1	D6	P1_D6	Zt360.40	∆Zt107320::Zt107320-eGFP	MM + Glucose	2.46151	0.0259045	0.0541229	83.9484	12.8069	383.651	381.548	0.131999
P1	E6	P1_E6	Zt360.40	∆Zt107320::Zt107320-eGFP	MM + Xylose	1.67673	0.00654831	0.0546117	101.47	12.6923	232.172	230.971	0.0907002
P1	G6	P1_G6	Zt360.40	∆Zt107320::Zt107320-eGFP	MM	0.0501495	7.4e-10	0.675898	26.678	1.02552	10.698	10.7072	0.0276763
P1	B7	P1_B7	Zt09	wt	MM + Galactose	1.44324	0.0288176	0.0221644	175.664	31.2729	105.56	104.883	0.039096
P1	C7	P1_C7	Zt09	wt	MM + Maltose	0.537334	0.00304315	0.0823082	62.789	8.42136	95.1844	96.1543	0.0711038
P1	D7	P1_D7	Zt09	wt	MM + Mannitol	1.8374	0.0377629	0.0316302	122.162	21.9141	216.69	214.157	0.149728
P1	E7	P1_E7	Zt09	wt	MM + Sorbitol	0.560245	0.00562217	0.0782686	58.6643	8.85601	101.52	101.951	0.100463
P1	F7	P1_F7	Zt09	wt	MM + Sucrose	2.5359	0.0240039	0.0562122	82.7325	12.3309	398.391	397.404	0.104872
P1	G7	P1_G7	Zt09	wt	MM + Galactose	1.23344	0.0142714	0.02786	159.643	24.8796	103.084	103.357	0.084477
P1	B8	P1_B8	Zt356.20	∆Zt107320	MM + Galactose	1.00805	0.0181095	0.0225199	177.675	30.7794	71.8507	72.0959	0.0513738
P1	C8	P1_C8	Zt356.20	∆Zt107320	MM + Maltose	0.621414	0.00784868	0.0710827	61.3221	9.75128	110.922	110.836	0.0548853
P1	D8	P1_D8	Zt356.20	∆Zt107320	MM + Mannitol	1.59315	0.0263439	0.0367564	111.152	18.8578	204.93	204.195	0.0575565
P1	E8	P1_E8	Zt356.20	∆Zt107320	MM + Sorbitol	0.586137	0.0130116	0.0648766	58.3456	10.6841	106.272	107.312	0.0813093
P1	F8	P1_F8	Zt356.20	∆Zt107320	MM + Sucrose	1.97529	0.00843871	0.0683731	79.7297	10.1377	316.458	318.268	0.115309
P1	G8	P1_G8	Zt356.20	∆Zt107320	MM + Galactose	1.05726	0.0143105	0.0266014	161.225	26.0567	87.3552	88.82	0.043509
P1	B9	P1_B9	Zt356.38	∆Zt107320	MM + Galactose	0.963901	0.031107	0.0209504	162.324	33.0851	81.615	82.2679	0.0534174
P1	C9	P1_C9	Zt356.38	∆Zt107320	MM + Maltose	0.689781	0.00582488	0.0676514	70.4457	10.2459	116.869	117.675	0.0293664
P1	D9	P1_D9	Zt356.38	∆Zt107320	MM + Mannitol	1.60086	0.0349607	0.0313354	121.332	22.1203	190.067	189.038	0.0583112
P1	E9	P1_E9	Zt356.38	∆Zt107320	MM + Sorbitol	0.673409	0.0416607	0.0489063	55.5948	14.173	123.303	123.756	0.0761668
P1	F9	P1_F9	Zt356.38	∆Zt107320	MM + Sucrose	2.09458	0.00830471	0.0652557	84.6871	10.622	325.188	324.508	0.101695
P1	G9	P1_G9	Zt356.38	∆Zt107320	MM + Galactose	1.37406	0.0134265	0.025153	183.615	27.5572	88.7848	89.5321	0.0283905
P1	B10	P1_B10	ZT360.5	∆Zt107320::Zt107320-eGFP	MM + Galactose	1.07655	0.0385184	0.0200181	164.549	34.6261	89.998	90.9686	0.0728767
P1	C10	P1_C10	ZT360.5	∆Zt107320::Zt107320-eGFP	MM + Maltose	0.616921	0.000951613	0.094303	68.6382	7.35021	105.707	106.431	0.0469343
P1	D10	P1_D10	ZT360.5	∆Zt107320::Zt107320-eGFP	MM + Mannitol	1.49492	0.0602692	0.0285474	111.038	24.2806	191.935	190.487	0.112274
P1	E10	P1_E10	ZT360.5	∆Zt107320::Zt107320-eGFP	MM + Sorbitol	0.501362	0.0102333	0.071408	54.2105	9.70685	93.0031	93.5321	0.0680629
P1	F10	P1_F10	ZT360.5	∆Zt107320::Zt107320-eGFP	MM + Sucrose	1.97817	0.00828189	0.067706	80.8149	10.2376	314.773	317.663	0.0963717
P1	G10	P1_G10	ZT360.5	∆Zt107320::Zt107320-eGFP	MM + Galactose	1.1898	0.0556429	0.0182173	165.485	38.0489	100.484	100.03	0.0812164
P1	B11	P1_B11	Zt360.40	∆Zt107320::Zt107320-eGFP	MM + Galactose	1.5929	0.0263498	0.0236652	172.623	29.2897	118.643	121.226	0.115904
P1	D11	P1_D11	Zt360.40	∆Zt107320::Zt107320-eGFP	MM + Mannitol	1.63917	0.0477	0.0336842	104.128	20.5778	221.777	220.522	0.0531794
P1	E11	P1_E11	Zt360.40	∆Zt107320::Zt107320-eGFP	MM + Sorbitol	0.492556	0.00808814	0.0687184	59.5568	10.0868	88.7596	88.7084	0.0721759
P1	F11	P1_F11	Zt360.40	∆Zt107320::Zt107320-eGFP	MM + Sucrose	2.10188	0.00903387	0.0649795	83.8003	10.6672	328.175	329.007	0.0713407
P1	G11	P1_G11	Zt360.40	∆Zt107320::Zt107320-eGFP	MM + Galactose	1.1465	0.0227425	0.0292316	133.424	23.7122	123.106	122.093	0.0361809
P8	B2	P8_B2	Zt09	wt	MM + Xylose	1.55212	0.00838506	0.0546095	95.5055	12.6928	224.129	224.742	0.109617
P8	C2	P8_C2	Zt09	wt	MM + Starch	0.26585	0.0376384	0.00963322	187.087	71.9539	22.8362	23.0184	0.0312447
P8	E2	P8_E2	Zt09	wt	MM + Fructose	1.99601	0.00646192	0.0647985	88.4239	10.697	302.449	304.319	0.0989483
P8	F2	P8_F2	Zt09	wt	MM + Glucose	2.33178	0.0281571	0.0526804	83.6067	13.1576	364.148	365.501	0.228501
P8	G2	P8_G2	Zt09	wt	MM + Xylose	1.76804	0.0273079	0.0392239	105.927	17.6716	236.578	235.026	0.134056
P8	B3	P8_B3	Zt356.20	∆Zt107320	MM + Xylose	1.13981	0.000473709	0.0855468	91.007	8.10255	169.818	172.422	0.176852
P8	C3	P8_C3	Zt356.20	∆Zt107320	MM + Starch	0.110078	0.00966397	0.0591032	39.607	11.7278	21.8877	21.9621	0.0348966
P8	D3	P8_D3	Zt356.20	∆Zt107320	MM	0.108336	8.73e-05	0.0398273	178.843	17.4038	6.85154	7.31551	0.00856174
P8	E3	P8_E3	Zt356.20	∆Zt107320	MM + Fructose	1.55815	0.00441552	0.0629086	93.2033	11.0183	228.663	230.194	0.0910824
P8	F3	P8_F3	Zt356.20	∆Zt107320	MM + Glucose	1.71429	0.00711874	0.066835	81.9909	10.371	270.767	271.859	0.0727953
P8	G3	P8_G3	Zt356.20	∆Zt107320	MM + Xylose	1.20559	0.00401214	0.0592848	96.1808	11.6918	173.323	174.384	0.0838576
P8	B4	P8_B4	Zt356.38	∆Zt107320	MM + Xylose	0.842156	0.000118958	0.104242	85.0409	6.64942	130.499	132.909	0.119374
P8	C4	P8_C4	Zt356.38	∆Zt107320	MM + Starch	0.103404	0.00855522	0.0707456	34.0055	9.79774	21.1744	21.0244	0.0402624
P8	D4	P8_D4	Zt356.38	∆Zt107320	MM	0.0168045	0.00799523	0.00611603	15.8542	113.333	2.61378	2.76792	0.010894
P8	E4	P8_E4	Zt356.38	∆Zt107320	MM + Fructose	1.53689	0.00388788	0.0656218	91.0843	10.5628	228.809	230.059	0.0448855
P8	F4	P8_F4	Zt356.38	∆Zt107320	MM + Glucose	1.77308	0.00634271	0.0726055	77.5367	9.54676	287.973	290.399	0.123786
P8	G4	P8_G4	Zt356.38	∆Zt107320	MM + Xylose	1.21272	0.00302505	0.0632728	94.6883	10.9549	176.177	176.772	0.065229
P8	B5	P8_B5	ZT360.5	∆Zt107320::Zt107320-eGFP	MM + Xylose	0.890201	0.000185913	0.104435	81.1386	6.63711	141.417	145.417	0.173351
P8	E5	P8_E5	ZT360.5	∆Zt107320::Zt107320-eGFP	MM + Fructose	1.86037	0.0126278	0.0524017	95.1461	13.2276	269.258	270.582	0.0806612
P8	F5	P8_F5	ZT360.5	∆Zt107320::Zt107320-eGFP	MM + Glucose	2.00795	0.0108554	0.065837	79.2075	10.5282	322.698	326.051	0.141954
P8	G5	P8_G5	ZT360.5	∆Zt107320::Zt107320-eGFP	MM + Xylose	1.46363	0.00609673	0.0557676	98.2067	12.4292	207.433	207.28	0.0609724
P8	B6	P8_B6	Zt360.40	∆Zt107320::Zt107320-eGFP	MM + Xylose	1.35193	0.00238415	0.0703343	90.1222	9.85504	202.591	200.79	0.0885395
P8	D6	P8_D6	Zt360.40	∆Zt107320::Zt107320-eGFP	MM	0.0745879	0.0013901	0.0276886	143.156	25.0337	7.35111	7.12006	0.010687
P8	E6	P8_E6	Zt360.40	∆Zt107320::Zt107320-eGFP	MM + Fructose	1.95302	0.0113169	0.0525977	97.8184	13.1783	277.489	276.97	0.0284662
P8	F6	P8_F6	Zt360.40	∆Zt107320::Zt107320-eGFP	MM + Glucose	2.14584	0.0131307	0.0638338	79.7414	10.8586	343.684	343.007	0.070211
P8	G6	P8_G6	Zt360.40	∆Zt107320::Zt107320-eGFP	MM + Xylose	1.61976	0.0135734	0.0458108	104.201	15.1307	219.735	217.851	0.0480998
P8	B7	P8_B7	Zt09	wt	MM + Sorbitol	0.444892	0.00717462	0.0736741	55.8001	9.40829	81.8509	81.4754	0.0770113
P8	C7	P8_C7	Zt09	wt	MM + Sucrose	2.56615	0.0184353	0.059769	82.4623	11.5971	403.959	405.549	0.165109
P8	D7	P8_D7	Zt09	wt	MM + Galactose	2.85618	0.0516386	0.0182682	218.671	37.9428	138.928	138.333	0.0431734
P8	E7	P8_E7	Zt09	wt	MM + Maltose	0.94253	0.0479611	0.0361829	80.8655	19.1567	148.711	146.905	0.0492211
P8	F7	P8_F7	Zt09	wt	MM + Mannitol	1.9649	0.0707037	0.0256522	128.178	27.021	221.142	218.589	0.111765
P8	G7	P8_G7	Zt09	wt	MM + Sorbitol	0.479135	0.00979195	0.0667566	57.9684	10.3832	87.0696	87.1111	0.0630522
P8	B8	P8_B8	Zt356.20	∆Zt107320	MM + Sorbitol	0.526812	0.00926477	0.0617634	65.1338	11.2226	91.9705	91.4998	0.0769494
P8	C8	P8_C8	Zt356.20	∆Zt107320	MM + Sucrose	2.36368	0.0123135	0.0587543	89.3902	11.7974	355.789	355.795	0.0875091
P8	D8	P8_D8	Zt356.20	∆Zt107320	MM + Galactose	1.50478	0.0244944	0.0240164	170.781	28.8614	114.014	111.82	0.0418183
P8	E8	P8_E8	Zt356.20	∆Zt107320	MM + Maltose	1.02128	0.0357176	0.0378398	87.674	18.3179	154.691	152.873	0.0627443
P8	F8	P8_F8	Zt356.20	∆Zt107320	MM + Mannitol	2.27163	0.0254561	0.0371413	120.621	18.6625	271.216	270.319	0.0318466
P8	G8	P8_G8	Zt356.20	∆Zt107320	MM + Sorbitol	0.611217	0.0179867	0.0488497	71.5654	14.1894	102.58	101.712	0.062929
P8	B9	P8_B9	Zt356.38	∆Zt107320	MM + Sorbitol	0.565361	0.0100668	0.0601544	66.666	11.5228	97.8277	98.7735	0.0556044
P8	C9	P8_C9	Zt356.38	∆Zt107320	MM + Sucrose	2.03939	0.0072227	0.0705132	79.9798	9.83003	326.242	329.584	0.108144
P8	D9	P8_D9	Zt356.38	∆Zt107320	MM + Galactose	1.99116	0.0240052	0.0206594	213.272	33.5512	95.8742	96.5143	0.0275403
P8	E9	P8_E9	Zt356.38	∆Zt107320	MM + Maltose	0.78267	0.0187188	0.0509608	72.781	13.6016	130.509	130.621	0.0422745
P8	F9	P8_F9	Zt356.38	∆Zt107320	MM + Mannitol	1.44052	0.0414798	0.0291465	120.712	23.7815	171.897	170.624	0.0868065
P8	G9	P8_G9	Zt356.38	∆Zt107320	MM + Sorbitol	0.57272	0.0151613	0.0546101	66.0101	12.6927	99.3669	100.254	0.0641883
P8	B10	P8_B10	ZT360.5	∆Zt107320::Zt107320-eGFP	MM + Sorbitol	0.380829	0.00606837	0.0764371	53.9424	9.06821	70.776	71.6794	0.0753468
P8	C10	P8_C10	ZT360.5	∆Zt107320::Zt107320-eGFP	MM + Sucrose	2.27787	0.0115608	0.0643723	81.9963	10.7678	359.733	360.801	0.107373
P8	D10	P8_D10	ZT360.5	∆Zt107320::Zt107320-eGFP	MM + Galactose	2.48742	0.0369115	0.0188789	222.234	36.7155	113.297	115.631	0.0733847
P8	E10	P8_E10	ZT360.5	∆Zt107320::Zt107320-eGFP	MM + Maltose	0.761278	0.0256996	0.0470319	71.3171	14.7378	127.864	128.123	0.0583538
P8	F10	P8_F10	ZT360.5	∆Zt107320::Zt107320-eGFP	MM + Mannitol	2.40779	0.0770308	0.020311	167.877	34.1267	194.45	194.661	0.132045
P8	G10	P8_G10	ZT360.5	∆Zt107320::Zt107320-eGFP	MM + Sorbitol	0.415501	0.012695	0.0620583	55.7097	11.1693	76.3652	77.3963	0.0581897
P8	B11	P8_B11	Zt360.40	∆Zt107320::Zt107320-eGFP	MM + Sorbitol	0.40132	0.0104155	0.0732239	49.508	9.46613	76.3041	77.1221	0.0765677
P8	C11	P8_C11	Zt360.40	∆Zt107320::Zt107320-eGFP	MM + Sucrose	2.01859	0.00589289	0.0763409	76.4137	9.07963	330.137	332.986	0.146032
P8	D11	P8_D11	Zt360.40	∆Zt107320::Zt107320-eGFP	MM + Galactose	1.38288	0.0422614	0.0228569	151.246	30.3254	128.334	127.1	0.0301367
P8	E11	P8_E11	Zt360.40	∆Zt107320::Zt107320-eGFP	MM + Maltose	0.678701	0.0124054	0.0633381	62.8943	10.9436	120.004	120.056	0.0409759
P8	F11	P8_F11	Zt360.40	∆Zt107320::Zt107320-eGFP	MM + Mannitol	1.40043	0.0510493	0.0305459	107.203	22.692	185.058	183.811	0.110724
P8	G11	P8_G11	Zt360.40	∆Zt107320::Zt107320-eGFP	MM + Sorbitol	0.393346	0.00861185	0.0774365	49.0649	8.95117	74.991	75.2001	0.0880045
P7	B2	P7_B2	Zt09	wt	MM + Starch	0.0998494	0.0107794	0.0602263	35.0643	11.509	20.2733	20.3457	0.0345711
P7	D2	P7_D2	Zt09	wt	MM + Fructose	1.96687	0.00566125	0.0627381	93.2077	11.0483	288.634	289.35	0.0643353
P7	E2	P7_E2	Zt09	wt	MM + Glucose	2.12489	0.011203	0.063509	82.5082	10.9142	334.477	335.256	0.073747
P7	F2	P7_F2	Zt09	wt	MM + Xylose	1.48008	0.00915195	0.0516411	98.3651	13.4224	209.473	207.8	0.0894275
P7	G2	P7_G2	Zt09	wt	MM + Starch	0.16067	0.0186955	0.0459159	44.1539	15.096	31.0342	30.5229	0.0303312
P7	B3	P7_B3	Zt356.20	∆Zt107320	MM + Starch	0.110596	0.00954113	0.0813797	29.0005	8.51745	23.2131	23.3136	0.0387908
P7	C3	P7_C3	Zt356.20	∆Zt107320	MM	0.0511019	2.51e-09	0.103692	162.281	6.68468	3.97173	4.35161	0.00740667
P7	D3	P7_D3	Zt356.20	∆Zt107320	MM + Fructose	1.28653	0.00237406	0.0675187	93.2075	10.266	188.819	189.825	0.0737826
P7	E3	P7_E3	Zt356.20	∆Zt107320	MM + Glucose	1.55695	0.0046655	0.0729127	79.6472	9.50654	249.597	251.648	0.116459
P7	F3	P7_F3	Zt356.20	∆Zt107320	MM + Xylose	1.13841	0.00112503	0.076846	90.0319	9.01995	170.711	170.307	0.0632508
P7	G3	P7_G3	Zt356.20	∆Zt107320	MM + Starch	0.126302	0.0104559	0.0801951	29.9906	8.64327	26.3886	26.4482	0.0334114
P7	B4	P7_B4	Zt356.38	∆Zt107320	MM + Starch	0.0770772	0.00795141	0.0782386	27.6408	8.8594	16.2608	16.569	0.0354308
P7	C4	P7_C4	Zt356.38	∆Zt107320	MM	0.0747346	1.12e-05	0.0423843	207.694	16.3539	2.81359	3.3093	0.0077673
P7	D4	P7_D4	Zt356.38	∆Zt107320	MM + Fructose	1.38987	0.00180051	0.0721625	92.1198	9.60536	205.51	205.969	0.0903797
P7	E4	P7_E4	Zt356.38	∆Zt107320	MM + Glucose	1.70144	0.00582977	0.070725	80.2095	9.80059	271.791	273.96	0.152414
P7	F4	P7_F4	Zt356.38	∆Zt107320	MM + Xylose	1.20178	0.0022735	0.0666905	93.9915	10.3935	175.437	175.695	0.0393571
P7	G4	P7_G4	Zt356.38	∆Zt107320	MM + Starch	0.147075	0.0170034	0.0618151	32.9154	11.2132	30.1646	30.0271	0.0345033
P7	B5	P7_B5	ZT360.5	∆Zt107320::Zt107320-eGFP	MM + Starch	0.0886	0.00636334	0.0570476	44.8581	12.1503	17.1738	17.3075	0.0288568
P7	D5	P7_D5	ZT360.5	∆Zt107320::Zt107320-eGFP	MM + Fructose	1.68779	0.00389405	0.066726	90.9604	10.388	251.49	252.94	0.0970932
P7	E5	P7_E5	ZT360.5	∆Zt107320::Zt107320-eGFP	MM + Glucose	1.90098	0.00846649	0.0657357	82.2923	10.5445	299.67	300.595	0.117733
P7	F5	P7_F5	ZT360.5	∆Zt107320::Zt107320-eGFP	MM + Xylose	1.45803	0.00528717	0.0541338	103.742	12.8043	198.587	198.063	0.0361795
P7	G5	P7_G5	ZT360.5	∆Zt107320::Zt107320-eGFP	MM + Starch	0.120502	0.00192688	0.178148	23.1249	3.89085	26.123	25.6626	0.0309973
P7	D6	P7_D6	Zt360.40	∆Zt107320::Zt107320-eGFP	MM + Fructose	1.96662	0.0367441	0.0391545	101.169	17.7029	272.298	268.367	0.149892
P7	E6	P7_E6	Zt360.40	∆Zt107320::Zt107320-eGFP	MM + Glucose	2.15517	0.0336194	0.0503365	82.3419	13.7703	339.122	335.962	0.202069
P7	F6	P7_F6	Zt360.40	∆Zt107320::Zt107320-eGFP	MM + Xylose	1.60197	0.0144776	0.0455587	103.105	15.2144	219.052	214.591	0.127441
P7	B7	P7_B7	Zt09	wt	MM + Sucrose	2.13169	0.00380072	0.0827176	76.4976	8.37969	348.49	351.455	0.260444
P7	C7	P7_C7	Zt09	wt	MM + Galactose	1.37399	0.0358497	0.0202249	178.973	34.272	99.4095	100.108	0.079192
P7	D7	P7_D7	Zt09	wt	MM + Maltose	0.649189	0.012284	0.0634667	62.211	10.9214	115.223	113.847	0.0693798
P7	E7	P7_E7	Zt09	wt	MM + Mannitol	1.83021	0.0545556	0.0287598	121.096	24.1013	217.742	215.936	0.120171
P7	F7	P7_F7	Zt09	wt	MM + Sorbitol	0.435333	0.00895269	0.0669391	57.7148	10.3549	79.2196	79.2694	0.0675908
P7	G7	P7_G7	Zt09	wt	MM + Sucrose	2.44275	0.0118911	0.0659255	80.7004	10.5141	388.949	389.345	0.0578765
P7	B8	P7_B8	Zt356.20	∆Zt107320	MM + Sucrose	1.71929	0.00248663	0.0834581	78.3303	8.30533	277.927	278.41	0.198293
P7	C8	P7_C8	Zt356.20	∆Zt107320	MM + Galactose	7.56817	0.0315221	0.0165775	330.379	41.8126	90.1923	92.0008	0.036993
P7	D8	P7_D8	Zt356.20	∆Zt107320	MM + Maltose	0.732638	0.0179064	0.0482348	76.4335	14.3703	119.465	117.87	0.0538201
P7	E8	P7_E8	Zt356.20	∆Zt107320	MM + Mannitol	1.86536	0.0493066	0.0290703	124.057	23.8438	216.726	212.305	0.0948436
P7	F8	P7_F8	Zt356.20	∆Zt107320	MM + Sorbitol	0.503067	0.0176509	0.0550917	60.1583	12.5817	90.1468	89.4365	0.0670943
P7	G8	P7_G8	Zt356.20	∆Zt107320	MM + Sucrose	1.44212	0.00125619	0.0953516	73.8835	7.26938	239.547	238.408	0.275463
P7	B9	P7_B9	Zt356.38	∆Zt107320	MM + Sucrose	1.88114	0.0030337	0.0784828	81.9063	8.83184	297.357	295.512	0.21886
P7	C9	P7_C9	Zt356.38	∆Zt107320	MM + Galactose	6.61075	0.040362	0.0141005	361.154	49.1578	75.191	75.7048	0.0376274
P7	D9	P7_D9	Zt356.38	∆Zt107320	MM + Maltose	0.664559	0.0118625	0.0572709	69.9785	12.103	112.781	111.262	0.0638787
P7	E9	P7_E9	Zt356.38	∆Zt107320	MM + Mannitol	1.33737	0.0340502	0.0317896	114.655	21.8042	167.323	162.762	0.125335
P7	F9	P7_F9	Zt356.38	∆Zt107320	MM + Sorbitol	0.493833	0.0286088	0.0531149	52.5052	13.05	92.0368	91.6344	0.0594735
P7	G9	P7_G9	Zt356.38	∆Zt107320	MM + Sucrose	1.26605	0.00155793	0.101276	66.1466	6.84414	220.092	218.836	0.445825
P7	B10	P7_B10	ZT360.5	∆Zt107320::Zt107320-eGFP	MM + Sucrose	2.01882	0.00517307	0.0756738	78.815	9.15967	325.335	328.055	0.125863
P7	C10	P7_C10	ZT360.5	∆Zt107320::Zt107320-eGFP	MM + Galactose	2.32387	0.0439088	0.0173903	227.126	39.8582	105.87	105.916	0.0278754
P7	D10	P7_D10	ZT360.5	∆Zt107320::Zt107320-eGFP	MM + Maltose	0.739897	0.0167194	0.0555035	67.8712	12.4884	127.054	125.96	0.0429858
P7	E10	P7_E10	ZT360.5	∆Zt107320::Zt107320-eGFP	MM + Mannitol	2.0007	0.0553704	0.0253878	140.191	27.3023	203.494	198.723	0.094302
P7	F10	P7_F10	ZT360.5	∆Zt107320::Zt107320-eGFP	MM + Sorbitol	0.505071	0.0155707	0.0622172	55.4186	11.1408	92.9725	93.0441	0.067174
P7	G10	P7_G10	ZT360.5	∆Zt107320::Zt107320-eGFP	MM + Sucrose	2.30188	0.0102915	0.0661145	81.7624	10.484	364.089	364.291	0.0691327
P7	B11	P7_B11	Zt360.40	∆Zt107320::Zt107320-eGFP	MM + Sucrose	1.89734	0.00471741	0.0815281	73.5263	8.50195	315.799	329.02	0.444428
P7	C11	P7_C11	Zt360.40	∆Zt107320::Zt107320-eGFP	MM + Galactose	2.15121	0.0623943	0.0169857	206.696	40.8076	124.88	123.23	0.0613521
P7	D11	P7_D11	Zt360.40	∆Zt107320::Zt107320-eGFP	MM + Maltose	0.708719	0.0158761	0.0553636	68.2035	12.5199	121.466	119.816	0.0615318
P7	E11	P7_E11	Zt360.40	∆Zt107320::Zt107320-eGFP	MM + Mannitol	1.37514	0.0191657	0.0430474	98.9408	16.1019	193.601	191.148	0.0764862
P7	F11	P7_F11	Zt360.40	∆Zt107320::Zt107320-eGFP	MM + Sorbitol	0.447369	0.00976372	0.062568	60.7762	11.0783	80.0215	79.7951	0.0403182
P7	G11	P7_G11	Zt360.40	∆Zt107320::Zt107320-eGFP	MM + Sucrose	2.18679	0.00988184	0.0703648	76.6713	9.85077	357.025	356.269	0.149934
P6	B2	P6_B2	Zt09	wt	MM	0.0173969	2.43e-14	0.164714	165.732	4.20819	1.29204	1.48369	0.00414553
P6	C2	P6_C2	Zt09	wt	MM + Fructose	1.87992	0.00779948	0.0590618	92.7973	11.736	276.602	276.208	0.0948633
P6	D2	P6_D2	Zt09	wt	MM + Glucose	2.51429	0.0435753	0.0455302	88.6834	15.2239	379.545	376.617	0.173014
P6	E2	P6_E2	Zt09	wt	MM + Xylose	1.80163	0.0253643	0.0356376	119.226	19.4499	217.552	215.674	0.0892038
P6	F2	P6_F2	Zt09	wt	MM + Starch	0.164558	0.001957	0.159868	27.6471	4.33574	34.9321	35.0507	0.0381448
P6	C3	P6_C3	Zt356.20	∆Zt107320	MM + Fructose	1.46887	0.00767438	0.0527683	99.4749	13.1357	206.284	205.622	0.0793783
P6	D3	P6_D3	Zt356.20	∆Zt107320	MM + Glucose	1.6328	0.00554448	0.0689882	82.3597	10.0473	257.315	256.967	0.114649
P6	E3	P6_E3	Zt356.20	∆Zt107320	MM + Xylose	1.23914	0.0052129	0.0572169	95.5455	12.1144	178.914	177.868	0.104014
P6	F3	P6_F3	Zt356.20	∆Zt107320	MM + Starch	0.17384	0.0226539	0.0401288	47.3022	17.2731	32.8956	32.7313	0.0341907
P6	C4	P6_C4	Zt356.38	∆Zt107320	MM + Fructose	1.55793	0.00791764	0.0526419	100.242	13.1672	217.601	216.248	0.0776045
P6	D4	P6_D4	Zt356.38	∆Zt107320	MM + Glucose	1.85174	0.027381	0.0461603	90.9686	15.0161	275.412	274.334	0.0953948
P6	E4	P6_E4	Zt356.38	∆Zt107320	MM + Xylose	1.6146	0.0164684	0.0406604	112.521	17.0472	205.643	202.469	0.0756906
P6	F4	P6_F4	Zt356.38	∆Zt107320	MM + Starch	0.328163	0.0431201	0.022686	83.2519	30.554	49.8084	49.4003	0.0321385
P6	B5	P6_B5	ZT360.5	∆Zt107320::Zt107320-eGFP	MM	0.0351013	1.03e-05	0.0480804	169.065	14.4164	2.5134	2.94359	0.00576429
P6	C5	P6_C5	ZT360.5	∆Zt107320::Zt107320-eGFP	MM + Fructose	2.06717	0.0347092	0.037092	109.727	18.6873	268.794	265.339	0.118902
P6	D5	P6_D5	ZT360.5	∆Zt107320::Zt107320-eGFP	MM + Glucose	1.89055	0.00837038	0.067057	80.7594	10.3367	300.928	300.574	0.0840452
P6	E5	P6_E5	ZT360.5	∆Zt107320::Zt107320-eGFP	MM + Xylose	1.99492	0.0474299	0.0293929	126.392	23.5821	227.37	224.531	0.130697
P6	F5	P6_F5	ZT360.5	∆Zt107320::Zt107320-eGFP	MM + Starch	0.298107	0.0589663	0.0141826	98.7189	48.8732	40.1428	40.2488	0.0406521
P6	G5	P6_G5	ZT360.5	∆Zt107320::Zt107320-eGFP	MM	0.075536	0.00014797	0.0339628	183.536	20.409	4.56565	4.92285	0.0133916
P6	B6	P6_B6	Zt360.40	∆Zt107320::Zt107320-eGFP	MM	0.0434015	0.00193538	0.0163218	187.76	42.4677	3.09017	3.15348	0.00439121
P6	C6	P6_C6	Zt360.40	∆Zt107320::Zt107320-eGFP	MM + Fructose	1.57846	0.00558021	0.0602609	93.6169	11.5024	230.972	231.491	0.0833622
P6	D6	P6_D6	Zt360.40	∆Zt107320::Zt107320-eGFP	MM + Glucose	1.76866	0.00711001	0.0691104	79.7629	10.0296	283.303	284.705	0.163186
P6	E6	P6_E6	Zt360.40	∆Zt107320::Zt107320-eGFP	MM + Xylose	1.58382	0.0137981	0.0478347	98.9724	14.4905	223.111	222.092	0.0753498
P6	F6	P6_F6	Zt360.40	∆Zt107320::Zt107320-eGFP	MM + Starch	0.646169	0.0678994	0.0091069	235.208	76.1123	42.8693	43.0385	0.045221
P6	G6	P6_G6	Zt360.40	∆Zt107320::Zt107320-eGFP	MM	0.0597269	8.19e-11	0.133591	152.76	5.18856	5.2106	5.85651	0.0112212
P6	B7	P6_B7	Zt09	wt	MM + Galactose	1.44083	0.0226292	0.0236244	175.153	29.3403	104.4	104.898	0.0584901
P6	C7	P6_C7	Zt09	wt	MM + Maltose	0.661905	0.0146802	0.0544583	69.5246	12.728	112.567	111.933	0.076083
P6	D7	P6_D7	Zt09	wt	MM + Mannitol	1.79969	0.0244974	0.0340844	125.662	20.3362	206.111	204.24	0.0319318
P6	E7	P6_E7	Zt09	wt	MM + Sorbitol	0.503308	0.0100726	0.064535	60.2955	10.7406	90.2891	90.2969	0.0518395
P6	F7	P6_F7	Zt09	wt	MM + Sucrose	2.35467	0.00888867	0.0691736	80.603	10.0204	375.199	375.491	0.106285
P6	G7	P6_G7	Zt09	wt	MM + Galactose	1.49624	0.0310734	0.0222654	173.065	31.1311	112.394	111.911	0.0339346
P6	B8	P6_B8	Zt356.20	∆Zt107320	MM + Galactose	0.995383	0.0227739	0.0191608	195.94	36.1753	61.2309	60.9412	0.0472798
P6	C8	P6_C8	Zt356.20	∆Zt107320	MM + Maltose	0.697095	0.0104997	0.0572325	73.0424	12.1111	116.201	115.33	0.0683457
P6	D8	P6_D8	Zt356.20	∆Zt107320	MM + Mannitol	1.83574	0.0256477	0.033119	128.527	20.929	205.221	204.726	0.0479568
P6	E8	P6_E8	Zt356.20	∆Zt107320	MM + Sorbitol	0.554576	0.00997101	0.0611811	65.3859	11.3294	96.6726	97.0573	0.0386475
P6	F8	P6_F8	Zt356.20	∆Zt107320	MM + Sucrose	2.04764	0.00971413	0.0615487	86.8598	11.2618	313.42	313.908	0.0574161
P6	G8	P6_G8	Zt356.20	∆Zt107320	MM + Galactose	1.36354	0.0132166	0.0253142	182.768	27.3818	88.8765	89.1975	0.0249397
P6	B9	P6_B9	Zt356.38	∆Zt107320	MM + Galactose	1.52973	0.0348357	0.0162861	230.82	42.5605	70.2261	69.5322	0.0637449
P6	C9	P6_C9	Zt356.38	∆Zt107320	MM + Maltose	0.635276	0.00965499	0.0615074	67.8174	11.2693	109.226	108.622	0.0320618
P6	D9	P6_D9	Zt356.38	∆Zt107320	MM + Mannitol	1.49156	0.0237235	0.0321991	128.111	21.5269	167.391	166.81	0.0494422
P6	E9	P6_E9	Zt356.38	∆Zt107320	MM + Sorbitol	0.488666	0.00679508	0.0600647	70.9482	11.54	82.4963	82.2189	0.0284517
P6	F9	P6_F9	Zt356.38	∆Zt107320	MM + Sucrose	1.95545	0.00713274	0.0671998	83.4827	10.3147	305.956	306.608	0.0703639
P6	G9	P6_G9	Zt356.38	∆Zt107320	MM + Galactose	1.50398	0.0202498	0.0209295	205.173	33.1182	79.6948	79.7297	0.0221466
P6	B10	P6_B10	ZT360.5	∆Zt107320::Zt107320-eGFP	MM + Galactose	1.32034	0.0253696	0.0220443	178.399	31.4434	93.8802	93.8992	0.0514384
P6	C10	P6_C10	ZT360.5	∆Zt107320::Zt107320-eGFP	MM + Maltose	0.621887	0.00741759	0.0690334	63.9822	10.0408	109.355	110.363	0.073349
P6	D10	P6_D10	ZT360.5	∆Zt107320::Zt107320-eGFP	MM + Mannitol	2.09908	0.029064	0.0308798	138.142	22.4466	215.725	215.236	0.0647698
P6	E10	P6_E10	ZT360.5	∆Zt107320::Zt107320-eGFP	MM + Sorbitol	0.4563	0.0114043	0.0601355	60.9266	11.5264	81.5194	81.8736	0.0352314
P6	F10	P6_F10	ZT360.5	∆Zt107320::Zt107320-eGFP	MM + Sucrose	2.38388	0.0238023	0.0530067	86.7186	13.0766	364.967	365.111	0.0769186
P6	G10	P6_G10	ZT360.5	∆Zt107320::Zt107320-eGFP	MM + Galactose	1.87848	0.0225638	0.0223766	197.072	30.9765	106.826	108.086	0.0481848
P6	C11	P6_C11	Zt360.40	∆Zt107320::Zt107320-eGFP	MM + Maltose	0.681475	0.0118879	0.055107	73.1511	12.5782	113.487	113.441	0.0231702
P6	D11	P6_D11	Zt360.40	∆Zt107320::Zt107320-eGFP	MM + Mannitol	1.90737	0.0391324	0.0310182	124.63	22.3464	220.472	219.666	0.090843
P6	E11	P6_E11	Zt360.40	∆Zt107320::Zt107320-eGFP	MM + Sorbitol	0.442899	0.00928257	0.0655952	58.6022	10.567	80.1979	80.8217	0.0513185
P6	F11	P6_F11	Zt360.40	∆Zt107320::Zt107320-eGFP	MM + Sucrose	2.38979	0.0231697	0.0537723	86.0364	12.8904	367.519	367.664	0.0491252
P6	G11	P6_G11	Zt360.40	∆Zt107320::Zt107320-eGFP	MM + Galactose	1.51699	0.0289219	0.0249346	158.039	27.7986	130.574	129.974	0.0382197
P5	B2	P5_B2	Zt09	wt	MM + Fructose	1.93168	0.0218228	0.0436393	102.473	15.8836	265.265	265.038	0.0846394
P5	C2	P5_C2	Zt09	wt	MM + Glucose	2.35209	0.0231187	0.0528316	87.3064	13.1199	358.723	358.989	0.0384139
P5	D2	P5_D2	Zt09	wt	MM + Xylose	1.51665	0.00575308	0.0557708	99.8859	12.4285	212.411	210.439	0.0555852
P5	E2	P5_E2	Zt09	wt	MM + Starch	0.246271	0.0503493	0.0242478	56.0353	28.586	43.0989	43.2325	0.0356811
P5	F2	P5_F2	Zt09	wt	MM	0.0321736	8.22e-07	0.19242	54.9579	3.60227	5.95347	6.26925	0.0139671
P5	G2	P5_G2	Zt09	wt	MM + Fructose	1.65798	0.00402827	0.07001	85.9533	9.9007	255.349	257.527	0.0784812
P5	B3	P5_B3	Zt356.20	∆Zt107320	MM + Fructose	1.67541	0.0110638	0.0434008	115.517	15.9708	208.479	207.031	0.120692
P5	C3	P5_C3	Zt356.20	∆Zt107320	MM + Glucose	1.92251	0.0384912	0.0416548	93.4043	16.6403	281.002	278.321	0.133293
P5	D3	P5_D3	Zt356.20	∆Zt107320	MM + Xylose	1.76455	0.00539191	0.0550761	105.085	12.5853	237.985	236.176	0.0989283
P5	E3	P5_E3	Zt356.20	∆Zt107320	MM + Starch	0.348402	0.0694476	0.0206019	67.4925	33.6448	56.8195	56.6638	0.0438024
P5	F3	P5_F3	Zt356.20	∆Zt107320	MM	0.0560906	9.38e-12	0.132267	170.199	5.24052	3.9152	5.36174	0.0217982
P5	G3	P5_G3	Zt356.20	∆Zt107320	MM + Fructose	1.59194	0.00987769	0.0480693	105.602	14.4197	213.8	211.718	0.0968685
P5	B4	P5_B4	Zt356.38	∆Zt107320	MM + Fructose	1.36328	0.00398534	0.0593648	98.2417	11.6761	193.194	191.76	0.126169
P5	C4	P5_C4	Zt356.38	∆Zt107320	MM + Glucose	1.60561	0.00675936	0.0706174	77.4046	9.81553	260.968	262.93	0.157956
P5	D4	P5_D4	Zt356.38	∆Zt107320	MM + Xylose	1.26413	0.0185553	0.0374485	112.33	18.5093	161.174	158.268	0.0999256
P5	E4	P5_E4	Zt356.38	∆Zt107320	MM + Starch	0.201158	0.0241502	0.059532	33.4594	11.6433	41.1152	41.0498	0.0489378
P5	G4	P5_G4	Zt356.38	∆Zt107320	MM + Fructose	1.50799	0.00703642	0.0545854	98.2452	12.6984	213.648	211.27	0.113609
P5	B5	P5_B5	ZT360.5	∆Zt107320::Zt107320-eGFP	MM + Fructose	1.63875	0.0112846	0.0478142	103.972	14.4967	222.73	225.423	0.0537114
P5	C5	P5_C5	ZT360.5	∆Zt107320::Zt107320-eGFP	MM + Glucose	2.15504	0.0349407	0.0479794	85.5694	14.4468	332.097	332.544	0.0556708
P5	D5	P5_D5	ZT360.5	∆Zt107320::Zt107320-eGFP	MM + Xylose	1.43616	0.0068627	0.0510424	104.596	13.5798	194.355	193.922	0.0523391
P5	E5	P5_E5	ZT360.5	∆Zt107320::Zt107320-eGFP	MM + Starch	0.209319	0.0397462	0.0293792	49.3808	23.5931	38.4263	38.9075	0.0312445
P5	F5	P5_F5	ZT360.5	∆Zt107320::Zt107320-eGFP	MM	0.112047	0.000178802	0.0474953	135.567	14.594	11.7141	13.2462	0.0252923
P5	G5	P5_G5	ZT360.5	∆Zt107320::Zt107320-eGFP	MM + Fructose	1.70118	0.0120843	0.0528636	93.4489	13.112	249.094	249.367	0.0600365
P5	B6	P5_B6	Zt360.40	∆Zt107320::Zt107320-eGFP	MM + Fructose	1.65498	0.0139259	0.0487162	97.9007	14.2283	234.918	235.38	0.110956
P5	C6	P5_C6	Zt360.40	∆Zt107320::Zt107320-eGFP	MM + Glucose	1.8045	0.023672	0.0615208	70.2289	11.2669	305.965	312.893	0.389591
P5	D6	P5_D6	Zt360.40	∆Zt107320::Zt107320-eGFP	MM + Xylose	1.55266	0.0132782	0.0463383	102.572	14.9584	213.149	211.98	0.0460616
P5	E6	P5_E6	Zt360.40	∆Zt107320::Zt107320-eGFP	MM + Starch	0.370486	0.0679605	0.0126471	118.07	54.8068	44.9163	44.871	0.0540004
P5	F6	P5_F6	Zt360.40	∆Zt107320::Zt107320-eGFP	MM	0.143414	5.88e-11	0.43227	50.0034	1.6035	27.2482	26.1921	0.0598844
P5	G6	P5_G6	Zt360.40	∆Zt107320::Zt107320-eGFP	MM + Fructose	1.8407	0.0119248	0.0498738	100.91	13.898	255.818	255.164	0.0451233
P5	B7	P5_B7	Zt09	wt	MM + Maltose	0.741512	0.0196583	0.0476396	75.6371	14.5498	121.465	120.256	0.0457871
P5	C7	P5_C7	Zt09	wt	MM + Mannitol	1.99636	0.0646851	0.0239103	142.057	28.9895	200.445	200.839	0.0945958
P5	D7	P5_D7	Zt09	wt	MM + Sorbitol	0.594724	0.00516058	0.0801803	59.096	8.64486	107.523	108.189	0.110507
P5	E7	P5_E7	Zt09	wt	MM + Sucrose	2.71505	0.0313368	0.0514447	86.5039	13.4736	416.157	413.9	0.0542083
P5	F7	P5_F7	Zt09	wt	MM + Galactose	1.84629	0.0327213	0.0207173	193.801	33.4574	112.665	112.45	0.0365899
P5	G7	P5_G7	Zt09	wt	MM + Maltose	0.7472	0.0234176	0.0488519	70.2328	14.1888	126.367	125.997	0.0362009
P5	C8	P5_C8	Zt356.20	∆Zt107320	MM + Mannitol	6.20627	0.119062	0.0142983	275.159	48.4776	196.925	196.398	0.147824
P5	D8	P5_D8	Zt356.20	∆Zt107320	MM + Sorbitol	2.82144	0.130275	0.0102497	295.43	67.6259	110.553	109.389	0.127342
P5	E8	P5_E8	Zt356.20	∆Zt107320	MM + Sucrose	2.78684	0.126078	0.0252937	120.562	27.404	332.997	327.236	0.231909
P5	B9	P5_B9	Zt356.38	∆Zt107320	MM + Maltose	0.579239	0.0273567	0.0497927	60.3377	13.9207	103.506	103.619	0.027988
P5	C9	P5_C9	Zt356.38	∆Zt107320	MM + Mannitol	1.65162	0.0470694	0.0253684	139.109	27.3233	169.601	169.762	0.089018
P5	D9	P5_D9	Zt356.38	∆Zt107320	MM + Sorbitol	0.562836	0.0165578	0.0508676	68.7327	13.6265	96.0669	95.846	0.0459734
P5	E9	P5_E9	Zt356.38	∆Zt107320	MM + Sucrose	2.15893	0.00554855	0.0698383	85.358	9.92503	333.783	335.757	0.0950115
P5	F9	P5_F9	Zt356.38	∆Zt107320	MM + Galactose	3.51894	0.0375431	0.0164026	276.157	42.2583	92.0836	93.0343	0.0307475
P5	G9	P5_G9	Zt356.38	∆Zt107320	MM + Maltose	0.77905	0.0320965	0.0355525	88.5243	19.4965	117.185	116.317	0.0352897
P5	B10	P5_B10	ZT360.5	∆Zt107320::Zt107320-eGFP	MM + Maltose	0.591109	0.0374256	0.0418099	64.4403	16.5786	102.859	102.531	0.0368952
P5	C10	P5_C10	ZT360.5	∆Zt107320::Zt107320-eGFP	MM + Mannitol	1.53625	0.0281835	0.0328421	121.181	21.1054	182.605	181.069	0.0506518
P5	D10	P5_D10	ZT360.5	∆Zt107320::Zt107320-eGFP	MM + Sorbitol	0.521135	0.00768416	0.0706926	59.4403	9.80508	93.9865	93.7311	0.092074
P5	E10	P5_E10	ZT360.5	∆Zt107320::Zt107320-eGFP	MM + Sucrose	2.44396	0.0184544	0.0578093	84.3894	11.9902	379.991	379.961	0.0410995
P5	F10	P5_F10	ZT360.5	∆Zt107320::Zt107320-eGFP	MM + Galactose	1.81365	0.0418153	0.0186187	201.223	37.2286	106.625	106.23	0.0300722
P5	G10	P5_G10	ZT360.5	∆Zt107320::Zt107320-eGFP	MM + Maltose	0.715809	0.0585298	0.0310787	77.8209	22.303	114.273	114.515	0.0422965
P5	B11	P5_B11	Zt360.40	∆Zt107320::Zt107320-eGFP	MM + Maltose	0.53486	0.00335796	0.089771	56.4143	7.72128	98.1551	97.8032	0.0680881
P5	C11	P5_C11	Zt360.40	∆Zt107320::Zt107320-eGFP	MM + Mannitol	1.31385	0.0158295	0.0437279	100.776	15.8514	182.623	181.9	0.0222458
P5	D11	P5_D11	Zt360.40	∆Zt107320::Zt107320-eGFP	MM + Sorbitol	0.508438	0.00790874	0.0605508	68.4994	11.4474	87.066	86.5944	0.049502
P5	E11	P5_E11	Zt360.40	∆Zt107320::Zt107320-eGFP	MM + Sucrose	2.1274	0.00920955	0.0683658	79.5439	10.1388	341.22	341.111	0.0765292
P5	F11	P5_F11	Zt360.40	∆Zt107320::Zt107320-eGFP	MM + Galactose	1.38017	0.0386498	0.022776	155.735	30.4332	122.875	120.869	0.0416751
P5	G11	P5_G11	Zt360.40	∆Zt107320::Zt107320-eGFP	MM + Maltose	0.631666	0.0225437	0.0474503	69.474	14.6078	107.236	106.885	0.0248732
P4	B2	P4_B2	Zt09	wt	MM + Glucose	2.10294	0.00720225	0.0726117	78.1316	9.54595	340.3	342.258	0.110712
P4	C2	P4_C2	Zt09	wt	MM + Xylose	1.55358	0.00791951	0.0555632	94.9167	12.4749	225.265	224.613	0.101621
P4	D2	P4_D2	Zt09	wt	MM + Starch	0.254284	0.0448375	0.0127234	121.148	54.4779	30.3263	30.5091	0.0313442
P4	F2	P4_F2	Zt09	wt	MM + Fructose	1.73565	0.00244435	0.0726246	90.3819	9.54425	259.652	260.627	0.0501828
P4	G2	P4_G2	Zt09	wt	MM + Glucose	2.08091	0.00575914	0.0772445	76.2126	8.97341	340.753	343.806	0.141635
P4	B3	P4_B3	Zt356.20	∆Zt107320	MM + Glucose	1.43436	0.00287005	0.0841637	73.8103	8.23571	238.342	239.39	0.191143
P4	C3	P4_C3	Zt356.20	∆Zt107320	MM + Xylose	1.23336	0.00271127	0.0694752	88.0584	9.97689	187.36	186.076	0.162703
P4	D3	P4_D3	Zt356.20	∆Zt107320	MM + Starch	0.127225	0.0102358	0.0393	61.9896	17.6374	22.3788	22.9301	0.026847
P4	F3	P4_F3	Zt356.20	∆Zt107320	MM + Fructose	1.46864	0.00366722	0.0649664	92.204	10.6693	217.005	216.113	0.0905155
P4	G3	P4_G3	Zt356.20	∆Zt107320	MM + Glucose	1.54683	0.00423194	0.0765362	77.0689	9.05647	251.971	253.472	0.155652
P4	B4	P4_B4	Zt356.38	∆Zt107320	MM + Glucose	1.6738	0.00376009	0.0822384	74.1279	8.42851	277.591	281.113	0.166722
P4	C4	P4_C4	Zt356.38	∆Zt107320	MM + Xylose	1.28509	0.00330191	0.0619231	96.2728	11.1937	184.652	185.147	0.0301301
P4	D4	P4_D4	Zt356.38	∆Zt107320	MM + Starch	0.387278	0.0329871	0.00981482	241.879	70.6225	23.4756	23.4484	0.0272131
P4	F4	P4_F4	Zt356.38	∆Zt107320	MM + Fructose	1.48762	0.00404496	0.0643111	91.8151	10.778	220.381	222.139	0.0632348
P4	B5	P4_B5	ZT360.5	∆Zt107320::Zt107320-eGFP	MM + Glucose	1.85578	0.00801916	0.0709842	76.6353	9.76481	303.056	305.298	0.154654
P4	C5	P4_C5	ZT360.5	∆Zt107320::Zt107320-eGFP	MM + Xylose	1.29754	0.00641524	0.0548162	96.7706	12.6449	185.738	183.93	0.0992478
P4	D5	P4_D5	ZT360.5	∆Zt107320::Zt107320-eGFP	MM + Starch	0.301126	0.0387781	0.0106649	179.262	64.9932	26.2793	26.2025	0.0313934
P4	F5	P4_F5	ZT360.5	∆Zt107320::Zt107320-eGFP	MM + Fructose	1.74879	0.00662354	0.0606854	91.822	11.422	259.027	258.712	0.0501603
P4	G5	P4_G5	ZT360.5	∆Zt107320::Zt107320-eGFP	MM + Glucose	1.78333	0.00692565	0.0701137	79.116	9.88605	286.81	288.36	0.109006
P4	B6	P4_B6	Zt360.40	∆Zt107320::Zt107320-eGFP	MM + Glucose	1.55705	0.00267188	0.0895938	71.0546	7.73656	263.026	264.119	0.254492
P4	C6	P4_C6	Zt360.40	∆Zt107320::Zt107320-eGFP	MM + Xylose	1.15561	0.000841235	0.0834216	86.6027	8.30896	177.257	175.85	0.121114
P4	D6	P4_D6	Zt360.40	∆Zt107320::Zt107320-eGFP	MM + Starch	0.352604	0.0307025	0.0106255	221.157	65.2343	23.4669	23.3573	0.0257964
P4	E6	P4_E6	Zt360.40	∆Zt107320::Zt107320-eGFP	MM	0.0784916	0.000611867	0.026537	182.629	26.1201	5.06376	4.87001	0.0079559
P4	F6	P4_F6	Zt360.40	∆Zt107320::Zt107320-eGFP	MM + Fructose	1.50546	0.00505852	0.0638203	89.1944	10.8609	226.954	227.058	0.0755131
P4	G6	P4_G6	Zt360.40	∆Zt107320::Zt107320-eGFP	MM + Glucose	1.70398	0.00483349	0.0783041	74.8659	8.85199	281.323	282.781	0.13209
P4	C7	P4_C7	Zt09	wt	MM + Sorbitol	0.472432	0.00450544	0.0883245	52.5678	7.84773	88.4977	88.0331	0.0935214
P4	D7	P4_D7	Zt09	wt	MM + Sucrose	2.26497	0.00476726	0.0833461	73.9259	8.31649	376.096	376.525	0.18745
P4	E7	P4_E7	Zt09	wt	MM + Galactose	2.7705	0.0503586	0.0178231	223.825	38.8903	128.909	128.808	0.0475255
P4	F7	P4_F7	Zt09	wt	MM + Maltose	0.692653	0.00702492	0.0786379	58.2527	8.81441	125.798	125.543	0.0747105
P4	G7	P4_G7	Zt09	wt	MM + Mannitol	1.80298	0.0673579	0.0243246	133.573	28.4957	194.432	190.825	0.110508
P4	B8	P4_B8	Zt356.20	∆Zt107320	MM + Mannitol	1.30999	0.0302314	0.0370468	101.103	18.7101	181.333	178.407	0.105968
P4	C8	P4_C8	Zt356.20	∆Zt107320	MM + Sorbitol	0.441836	0.00501404	0.0874056	51.1098	7.93024	83.4009	83.3023	0.0997219
P4	D8	P4_D8	Zt356.20	∆Zt107320	MM + Sucrose	1.68265	0.00218618	0.0870465	76.3347	7.96295	275.367	276.131	0.163568
P4	E8	P4_E8	Zt356.20	∆Zt107320	MM + Galactose	3.74913	0.0392792	0.0156198	291.173	44.3762	86.597	87.9021	0.0434323
P4	F8	P4_F8	Zt356.20	∆Zt107320	MM + Maltose	0.640317	0.00567342	0.0712427	66.214	9.72937	111.198	110.491	0.0459564
P4	G8	P4_G8	Zt356.20	∆Zt107320	MM + Mannitol	1.29194	0.0308323	0.0373969	99.2377	18.5349	181.2	179.393	0.0831361
P4	B9	P4_B9	Zt356.38	∆Zt107320	MM + Mannitol	1.01254	0.0149221	0.0430253	97.6757	16.1102	143.811	143.018	0.0641132
P4	C9	P4_C9	Zt356.38	∆Zt107320	MM + Sorbitol	0.480861	0.00739056	0.0807296	51.5286	8.58604	90.5362	90.5696	0.0889975
P4	D9	P4_D9	Zt356.38	∆Zt107320	MM + Sucrose	1.65369	0.00152711	0.0933608	74.8329	7.42439	273.12	274.221	0.247413
P4	E9	P4_E9	Zt356.38	∆Zt107320	MM + Galactose	2.36792	0.0375144	0.0161778	255.23	42.8455	82.193	82.7175	0.0425057
P4	F9	P4_F9	Zt356.38	∆Zt107320	MM + Maltose	0.615274	0.00539214	0.0766711	61.6702	9.04053	109.651	108.823	0.0632174
P4	G9	P4_G9	Zt356.38	∆Zt107320	MM + Mannitol	1.02167	0.0197094	0.0413443	95.022	16.7653	147.699	146.748	0.0840847
P4	B10	P4_B10	ZT360.5	∆Zt107320::Zt107320-eGFP	MM + Mannitol	1.16746	0.033215	0.035758	98.7393	19.3844	164.183	161.733	0.106936
P4	C10	P4_C10	ZT360.5	∆Zt107320::Zt107320-eGFP	MM + Sorbitol	0.451857	0.00920192	0.0744001	52.0614	9.31648	84.7965	84.2719	0.0820363
P4	D10	P4_D10	ZT360.5	∆Zt107320::Zt107320-eGFP	MM + Sucrose	1.82743	0.00286722	0.0874021	73.8627	7.93056	303.571	304.326	0.193754
P4	E10	P4_E10	ZT360.5	∆Zt107320::Zt107320-eGFP	MM + Galactose	1.89885	0.0436712	0.0186085	201.47	37.249	111.359	110.173	0.0672931
P4	F10	P4_F10	ZT360.5	∆Zt107320::Zt107320-eGFP	MM + Maltose	0.717809	0.0130673	0.0603106	66.1197	11.493	124.594	122.76	0.0690664
P4	G10	P4_G10	ZT360.5	∆Zt107320::Zt107320-eGFP	MM + Mannitol	1.57273	0.0856066	0.0233061	122.493	29.741	185.257	182.003	0.143898
P4	B11	P4_B11	Zt360.40	∆Zt107320::Zt107320-eGFP	MM + Mannitol	1.30289	0.0340207	0.0352697	102.607	19.6528	178.32	177.289	0.0981749
P4	C11	P4_C11	Zt360.40	∆Zt107320::Zt107320-eGFP	MM + Sorbitol	0.396412	0.00554042	0.0892223	47.7045	7.76877	76.1657	75.7854	0.0930319
P4	D11	P4_D11	Zt360.40	∆Zt107320::Zt107320-eGFP	MM + Sucrose	1.8864	0.00430346	0.0838284	72.5377	8.26864	315.849	318.185	0.181842
P4	E11	P4_E11	Zt360.40	∆Zt107320::Zt107320-eGFP	MM + Galactose	1.67975	0.0480764	0.0197291	178.648	35.1332	122.795	120.863	0.0834312
P4	F11	P4_F11	Zt360.40	∆Zt107320::Zt107320-eGFP	MM + Maltose	0.628851	0.00642027	0.0745447	61.3614	9.29841	112.25	111.336	0.066673
P4	G11	P4_G11	Zt360.40	∆Zt107320::Zt107320-eGFP	MM + Mannitol	1.42857	0.0399047	0.0355268	99.9136	19.5106	199.261	198.032	0.0844859
P9	B2	P9_B2	Zt09	wt	YMS
P9	C2	P9_C2	Zt356.20	∆Zt107320	YMS	2.74315	0.104027	0.0524134	61.6933	13.2246	224.452	223.482	0.17656
P9	D2	P9_D2	Zt356.38	∆Zt107320	YMS	2.55358	0.076495	0.0663264	52.4318	10.4505	232.744	232.538	0.176333
P9	E2	P9_E2	ZT360.5	∆Zt107320::Zt107320-eGFP	YMS	2.99028	0.10482	0.0514433	64.4437	13.474	236.784	234.805	0.18993
P9	F2	P9_F2	Zt360.40	∆Zt107320::Zt107320-eGFP	YMS	3.08322	0.0795579	0.0642548	56.511	10.7875	268.667	267.535	0.205571
P9	C3	P9_C3	Zt09	wt	YMS	2.27545	0.0284532	0.090464	48.2964	7.66213	217.457	217.062	0.189587
P9	D3	P9_D3	Zt356.20	∆Zt107320	YMS	2.64251	0.0857659	0.0528543	64.2307	13.1143	209.874	208.683	0.287487
P9	E3	P9_E3	Zt356.38	∆Zt107320	YMS	2.34702	0.0582243	0.0654251	56.1173	10.5945	205.475	204.754	0.206774
P9	F3	P9_F3	ZT360.5	∆Zt107320::Zt107320-eGFP	YMS	2.36357	0.0570326	0.0681024	54.3281	10.178	211.175	209.806	0.213167
P9	G3	P9_G3	Zt360.40	∆Zt107320::Zt107320-eGFP	YMS	2.39698	0.0392657	0.0828721	49.4147	8.36406	226.253	225.299	0.15874
P9	B4	P9_B4	Zt360.40	∆Zt107320::Zt107320-eGFP	YMS	2.37464	0.0336521	0.0871901	48.6552	7.94984	226.027	226.746	0.344621
P9	D4	P9_D4	Zt09	wt	YMS	2.37277	0.066333	0.0727699	48.767	9.52519	225.074	224.309	0.307944
P9	E4	P9_E4	Zt356.20	∆Zt107320	YMS	2.8632	0.126712	0.0404945	75.8748	17.1171	196.2	195.355	0.222713
P9	F4	P9_F4	Zt356.38	∆Zt107320	YMS	2.48778	0.0943276	0.0541049	59.7675	12.8112	208.254	206.239	0.211556
P9	G4	P9_G4	ZT360.5	∆Zt107320::Zt107320-eGFP	YMS	2.99816	0.0296638	0.0781401	58.9439	8.87056	254.68	254.324	0.189402
P9	B5	P9_B5	ZT360.5	∆Zt107320::Zt107320-eGFP	YMS	2.20017	0.0330471	0.0800381	52.2653	8.66021	201.433	200.594	0.170514
P9	C5	P9_C5	Zt360.40	∆Zt107320::Zt107320-eGFP	YMS	2.17803	0.0199091	0.102392	45.7634	6.76952	213.768	214.379	0.100367
P9	E5	P9_E5	Zt09	wt	YMS	2.39166	0.0371531	0.0821108	50.5297	8.4416	223.106	222.687	0.139558
P9	F5	P9_F5	Zt356.20	∆Zt107320	YMS	2.42259	0.0624389	0.0603086	60.2285	11.4933	202.152	201.709	0.186381
P9	G5	P9_G5	Zt356.38	∆Zt107320	YMS	2.27376	0.0704626	0.0563736	61.0681	12.2956	187.672	187.412	0.217475
P9	B6	P9_B6	Zt356.38	∆Zt107320	YMS	2.30662	0.034975	0.080484	51.8566	8.61224	212.119	212.928	0.251934
P9	C6	P9_C6	ZT360.5	∆Zt107320::Zt107320-eGFP	YMS	2.26732	0.0726272	0.0630642	54.0475	10.9911	202.904	201.664	0.19081
P9	D6	P9_D6	Zt360.40	∆Zt107320::Zt107320-eGFP	YMS	2.55054	0.165695	0.0495493	53.82	13.989	227.137	227.408	0.25149
P9	F6	P9_F6	Zt09	wt	YMS	2.71371	0.131682	0.0554273	53.6909	12.5055	242.964	240.541	0.261145
P9	G6	P9_G6	Zt356.20	∆Zt107320	YMS	2.80221	0.119684	0.0455976	68.1978	15.2014	211.64	209.229	0.175471
P9	B7	P9_B7	Zt356.20	∆Zt107320	YMS	2.42904	0.0489825	0.0648759	59.8592	10.6842	203.778	205.428	0.245741
P9	C7	P9_C7	Zt356.38	∆Zt107320	YMS	2.53465	0.0756108	0.0651187	53.4704	10.6444	228.389	228.423	0.195864
P9	D7	P9_D7	ZT360.5	∆Zt107320::Zt107320-eGFP	YMS	2.55737	0.03412	0.0809474	53.1632	8.56293	231.9	232.359	0.115123
P9	E7	P9_E7	Zt360.40	∆Zt107320::Zt107320-eGFP	YMS	2.62461	0.075226	0.062139	56.6973	11.1548	228.093	227.337	0.224593
P9	G7	P9_G7	Zt09	wt	YMS	2.64569	0.0254153	0.0875812	52.9301	7.91434	240.661	241.195	0.29353
P9	B8	P9_B8	Zt09	wt	YMS	2.28851	0.00691557	0.137097	42.2975	5.05589	232.697	235.923	0.269582
P9	C8	P9_C8	Zt356.20	∆Zt107320	YMS	2.52483	0.0455612	0.0709443	56.3352	9.7703	220.762	220.326	0.129234
P9	D8	P9_D8	Zt356.38	∆Zt107320	YMS	3.04912	0.0552582	0.071221	56.0551	9.73234	267.453	264.528	0.189112
P9	E8	P9_E8	ZT360.5	∆Zt107320::Zt107320-eGFP	YMS	2.39838	0.0249744	0.0899831	50.612	7.70308	223.707	224.857	0.135941
P9	F8	P9_F8	Zt360.40	∆Zt107320::Zt107320-eGFP	YMS	2.43203	0.0357236	0.088559	47.4923	7.82695	234.309	235.091	0.191064
P9	C9	P9_C9	Zt09	wt	YMS	2.70673	0.060156	0.0762996	49.5951	9.08455	254.758	253.531	0.140782
P9	D9	P9_D9	Zt356.20	∆Zt107320	YMS
P9	E9	P9_E9	Zt356.38	∆Zt107320	YMS	2.57661	0.0517193	0.0717415	54.1962	9.66173	230.718	230.36	0.127053
P9	F9	P9_F9	ZT360.5	∆Zt107320::Zt107320-eGFP	YMS	2.92818	0.0553216	0.0686538	57.5336	10.0963	252.488	251.098	0.0899349
P9	G9	P9_G9	Zt360.40	∆Zt107320::Zt107320-eGFP	YMS	2.76667	0.0766341	0.0665667	53.4541	10.4128	249.443	246.641	0.152643
P9	B10	P9_B10	Zt360.40	∆Zt107320::Zt107320-eGFP	YMS	2.49351	0.0493425	0.0763684	51.1032	9.07636	231.013	231.038	0.195342
P9	D10	P9_D10	Zt09	wt	YMS	3.02036	0.0211777	0.0917845	53.9649	7.5519	271.715	271.618	0.214416
P9	E10	P9_E10	Zt356.20	∆Zt107320	YMS	2.73853	0.0896455	0.0532187	63.6249	13.0245	219.106	216.818	0.186507
P9	F10	P9_F10	Zt356.38	∆Zt107320	YMS	2.53117	0.061726	0.0678818	54.3451	10.2111	226.096	225.903	0.240973
P9	G10	P9_G10	ZT360.5	∆Zt107320::Zt107320-eGFP	YMS	2.71419	0.0286841	0.0804223	56.443	8.61884	237.317	237.728	0.178659
P9	B11	P9_B11	ZT360.5	∆Zt107320::Zt107320-eGFP	YMS	2.76375	0.0218442	0.0840873	57.4697	8.24318	238.91	239.46	0.141782
P9	C11	P9_C11	Zt360.40	∆Zt107320::Zt107320-eGFP	YMS	2.68287	0.0265383	0.0847934	54.3216	8.17454	240.297	241.008	0.151642
P9	E11	P9_E11	Zt09	wt	YMS	2.7221	0.0403695	0.0733154	57.2341	9.45432	235.695	234.285	0.173693
P9	F11	P9_F11	Zt356.20	∆Zt107320	YMS	3.10411	0.0729615	0.0556896	66.9203	12.4466	238.695	237.578	0.118804
P9	G11	P9_G11	Zt356.38	∆Zt107320	YMS	2.96243	0.0807123	0.0573696	62.3196	12.0821	241.021	240.993	0.120154
